# Supplementary material for: Thermodynamics and kinetics guided probe design for uniformly sensitive and specific DNA hybridization without optimization
Source: Nat Commun. 2019 Oct 14;10:4675. doi: 10.1038/s41467-019-12593-9 (PMC6791858; doi:10.1038/s41467-019-12593-9)
Supplement: Supplementary file 5 — source data [file 41467_2019_12593_MOESM5_ESM.xlsx]

## Sheet: Figure 2E
Figure 2E		The influence of the Concentration of blocker on the detection of MT by the strand displacement probe/standard blocker composition system
	data
				Time(s)	0uM	0.3uM	0.6uM	1.2uM	2.4uM	4.8uM	9.6uM	19.2uM
				0	535943	479350	457021	411345	412502	372716	361146	357094
Sequences used:		Probe-3-F		30	638393	553358	518525	443073	434723	380576	362110	359855
		Probe-3-Q		60	719510	613676	564814	464547	449800	384269	366467	360699
		MT		90	792929	665134	602535	480811	457811	385717	365524	361179
		Blocker-18		120	860952	708052	634629	493450	460804	385619	365554	360197
				150	919410	745525	658382	501388	463499	384213	364631	359723
				180	968631	776128	678972	506549	462221	385040	364920	359237
				210	1013690	801396	694127	509708	462371	383159	364204	358880
				240	1050860	820141	704882	512162	464087	384049	362393	359079
				270	1082130	835015	713814	514729	464062	382904	363059	358727
				300	1105700	845200	717932	516422	463094	383642	363317	358043
				330	1124920	858271	723216	517186	463963	383133	362307	357780
				360	1141550	864318	725653	518670	464267	382954	362771	356992
				390	1160250	871358	731556	520514	463922	384196	362633	356699
				420	1167230	877351	734104	520561	464997	383256	362286	356785
				450	1183450	880592	738121	522345	465524	383746	362206	356601
				480	1185840	885648	737226	524687	465627	383392	361669	354982
				510	1190940	886983	737266	524166	467871	383032	363069	355336
				540	1198730	893335	741198	526937	466362	384712	362026	355121
				570	1201060	893626	741792	527243	467771	385181	363241	356297
				600	1209450	896540	746404	526849	468984	384665	362516	355974
				630	1206440	898332	745884	531063	470128	385719	361103	356021
				660	1209850	900146	747480	530242	470593	386360	361595	355461
				690	1209370	901734	747353	533535	471923	387290	360588	357139
				720	1207140	903009	751255	535147	472331	387540	362446	356225
				750	1208970	904592	751404	534715	472466	388161	362776	355891
				780	1213610	906771	752847	536452	475149	386620	364168	357073
				810	1220230	906931	755224	536408	474599	388198	363896	356862
				840	1216890	909402	756200	536180	474148	388823	364417	356531
				870	1220140	909177	757418	537660	476844	389460	363548	357934
				900	1219810	912592	758254	538988	477174	387944	364563	358135
				930	1223040	913546	759376	540690	477135	387989	364540	359304
				960	1223330	914586	759626	540172	479689	388234	365209	357621
				990	1223510	918224	760659	541621	479412	388005	365504	359594
				1020	1228420	916822	764756	545246	480725	389291	365367	359566
				1050	1231040	917853	764215	544167	480629	390777	366167	359235
				1080	1235430	922306	765951	545878	481802	389359	366898	360034
				1110	1238380	924518	766909	545459	481635	391786	367256	359320
				1140	1235380	925625	768544	547604	482850	391483	366276	358554
				1170	1240620	922854	769811	546657	483974	392447	366704	360384
				1200	1238460	928547	771392	549919	484809	392895	367257	361067
				1230	1236170	929245	772544	549331	484650	392159	367339	361536
				1260	1240380	929356	774678	549073	486088	394005	367067	362370
				1290	1240010	931496	774768	552030	486522	394625	369824	360143
				1320	1239640	934774	778375	554207	484972	395770	368888	361538
				1350	1237450	932819	777390	553908	485181	394364	369466	361137
				1380	1236910	933941	777678	554557	487465	395693	369520	360358
				1410	1234200	934448	778130	554735	488649	398118	367940	363156
				1440	1242700	936662	780501	556918	489153	395623	370632	362759
				1470	1242890	934840	780358	556217	488727	396019	369665	362499
				1500	1236500	936318	781183	558312	488798	398954	369961	363543
				1530	1239180	935067	782595	557571	490475	397728	371402	363464
				1560	1240460	938408	783659	559703	490262	399684	372163	363447
				1590	1244440	937231	783397	559634	491891	397647	372407	363994
				1620	1244720	936496	784292	562387	491564	400214	371817	363882
				1650	1242430	937017	786358	561266	491766	399245	372084	365117
				1680	1244570	937306	785997	563674	493145	399348	371985	363984
				1710	1244800	939572	786810	565085	491562	399949	372726	364430
				1740	1248490	940418	787504	563593	493579	401702	373039	363611
				1770	1245890	943516	788018	566000	493489	401345	374269	365487
				1800	1242700	942524	791182	566598	493782	402138	372777	364877
				1830	1244810	946807	792251	567193	495649	402710	373972	364573
				1860	1243560	949442	791959	565169	495651	402071	374367	364903
				1890	1244000	945009	794116	568316	495963	403162	375017	366380
				1920	1244500	943423	794131	568639	496024	402193	375189	366196
				1950	1244040	945367	795751	572039	498352	403928	374097	366555
				1980	1246160	945242	794630	572673	498616	404498	375363	365100
				2010	1246590	946078	795060	573564	498694	405206	377515	366794
				2040	1244070	946713	797795	572603	499280	405291	376538	366859
				2070	1243230	948322	796692	574777	499677	404926	376252	366010
				2100	1240560	946405	796784	574924	500427	405773	378164	365137
				2130	1239040	946696	796528	576330	501907	407768	377700	367614
				2160	1240590	948920	799067	575223	503015	408072	378126	366913
				2190	1244300	947737	801580	577577	503100	408702	378586	367017
				2220	1244400	948394	799885	576400	502422	409033	378307	368495
				2250	1244820	948396	799945	575879	503379	408320	377976	368833
				2280	1244750	948977	801942	576882	504110	408296	379155	367639
				2310	1244840	950427	800614	578945	504404	407546	378485	369856
				2340	1248240	951455	801695	581722	505239	410011	379044	369098
				2370	1243800	952512	804352	580022	504640	408492	380055	370223
				2400	1251570	954099	802500	579966	507809	410690	379831	369784
				2430	1250740	953649	803469	580141	507222	410623	380218	369433
				2460	1253320	955410	804653	582656	506095	411693	379743	370253
				2490	1251080	957757	804281	581265	507361	410189	381775	368994
				2520	1253250	958630	806300	584139	506998	411590	380308	370685
				2550	1250130	959890	805853	583793	508741	413137	380611	370803
				2580	1253960	961740	808816	584100	507064	412364	381194	368522
				2610	1252290	960479	810405	585502	508996	411266	381192	370868
				2640	1250070	958398	810727	586438	509947	412670	381663	371244
				2670	1253940	958329	810712	587049	510661	413732	382142	368956
				2700	1248680	956359	808170	588049	512685	414378	381393	371412
				2730	1248480	955939	809745	587807	511532	414366	383055	369105
				2760	1247070	959501	809289	587472	511516	414535	383091	371810
				2790	1249400	960583	809634	588657	512293	414724	383076	371854
				2820	1246400	957919	812183	590001	512911	414951	384099	372108
				2850	1244780	959257	811175	589155	511806	415168	385015	371317
				2880	1248890	957535	811506	590538	512944	416734	384581	372631
				2910	1244750	958167	809695	590896	513925	415651	385140	371801
				2940	1251840	959636	812819	591143	515433	417007	386046	373603
				2970	1249950	961833	813900	592268	514744	416536	385210	371727
				3000	1250940	958506	814298	592248	515153	417882	385728	373908
				3030	1248090	958979	812318	592559	515925	417811	384564	373366
				3060	1253700	960569	813074	593582	516188	418027	384358	373445
				3090	1257550	960331	814182	593946	517547	419256	384285	373279
				3120	1256360	964417	815101	593684	515543	419490	385418	372545
				3150	1248590	966325	815924	594696	517228	419176	386449	374530
				3180	1258000	966551	817536	595682	516634	418932	386220	373824
				3210	1256930	968674	817287	594861	518722	420494	387232	373927
				3240	1255480	963815	820467	597812	517445	419112	386745	374243
				3270	1251980	967242	817490	599174	518135	419860	386171	373761
				3300	1255340	968388	819508	596491	518633	420011	388433	374445
				3330	1254850	964627	819926	596882	519963	419766	387835	374843
				3360	1249110	967871	818115	598358	520456	421230	388145	375065
				3390	1252490	965073	819425	598683	521972	422518	387179	374164
				3420	1251840	965669	818755	598256	521008	423133	387985	375636
				3450	1255560	965387	819784	601700	522126	422292	387364	374660
				3480	1247880	965012	820217	601410	522419	423872	388798	375436
				3510	1251280	962242	818372	600927	522899	422421	389157	375218
				3540	1256260	964706	817397	602071	522612	423109	391083	376497
				3570	1254390	966252	820301	603232	524103	425319	390686	375328
				3600	1254650	965575	820560	602627	524038	423543	389986	377063
				3630	1253640	966502	822746	601793	523150	424120	391267	377189
				3660	1253560	963462	818847	603680	524092	425374	389203	377816
				3690	1256410	966284	821690	602969	524186	425573	390781	376569
				3720	1255880	965901	821963	602701	526160	424798	390527	376368
				3750	1259610	968554	822809	603448	527511	426041	389159	377233
				3780	1261570	970123	822545	604846	526469	424718	391680	377173
				3810	1258470	975231	823772	605564	527402	426423	391546	376822
				3840	1256740	971779	823624	605760	526465	426361	391065	378191
				3870	1258880	969668	826874	605556	528612	426675	391549	376962
				3900	1258170	975036	825840	607854	526235	426804	392036	377221
				3930	1254160	972831	826754	606657	526816	426734	392649	376331
				3960	1255390	971869	827630	606528	529021	427288	392217	378961
				3990	1253990	969489	826744	607734	529611	427126	392321	378698
				4020	1253830	969542	827269	610107	527738	428768	391883	378219
				4050	1256200	971423	829054	609423	530208	428770	392161	377976
				4080	1253390	969144	828141	608147	530205	429078	394042	379720
				4110	1254420	973002	829041	607596	530943	430115	394638	378410
				4140	1255100	969659	828205	608827	531537	429611	394537	379379
				4170	1255970	972033	825725	610565	531447	429291	395320	380185
				4200	1253310	970298	830067	612110	531516	429398	394731	379293
				4230	1254210	970785	827295	611056	533089	430654	394782	380552
				4260	1253800	969910	827963	611228	532541	429904	394806	380474
				4290	1256490	971559	828497	612428	530953	429980	394121	380515
				4320	1258300	972491	828934	612197	533183	429475	395660	380250
				4350	1257570	971307	828990	614154	532732	430730	395314	381059
				4380	1259030	970724	829766	613134	532271	430869	396212	381088
				4410	1258990	973855	829409	613616	534481	430265	396729	381122
				4440	1264380	976037	828289	613365	533123	432821	396085	381240
				4470	1264970	978187	829388	613392	534684	431008	395055	380450
				4500	1259650	977618	833833	614780	533736	431924	395338	380745
				4530	1260790	972587	831464	614318	534342	432035	396121	380811
				4560	1261330	978338	833986	615880	535826	433142	395894	380922
				4590	1261460	978787	833366	616338	533934	432196	396878	380347
				4620	1260240	979013	834978	618134	535612	432993	396175	382159
				4650	1258850	977451	833509	617366	536979	433689	396295	381666
				4680	1261260	975183	834378	619664	537365	433689	397142	382546
				4710	1253750	976224	836222	618082	538095	433409	397558	381480
				4740	1256620	975946	833476	618866	538064	434778	396908	382284
				4770	1257600	975787	833541	618010	537070	434075	396843	381978
				4800	1256910	973659	833442	617490	537808	435028	398917	381970
				4830	1257210	972295	833270	618115	537310	436316	397533	382182
				4860	1257120	976077	832778	620101	538667	436105	398455	383210
				4890	1256600	972805	833593	619273	540170	436299	398301	383428
				4920	1256980	975563	834771	619887	540494	436189	399509	383747
				4950	1259390	973836	833551	619369	539038	436354	398257	382732
				4980	1260130	973020	835354	620095	538967	435203	398732	384079
				5010	1258620	975654	835771	620248	537624	436178	400155	383926
				5040	1263240	976554	837109	621298	539631	437540	400591	384141
				5070	1265500	977673	835540	620931	539324	436174	399792	383053
				5100	1264340	978389	836791	620827	540361	438682	399093	383395
				5130	1265330	979451	835951	621708	540450	438131	399642	383876
				5160	1263230	982863	834372	621032	540386	437345	401268	384434
				5190	1260540	983235	839056	622907	541508	437574	399995	384749
				5220	1263490	981087	837855	623742	541513	439290	400181	385177
				5250	1258540	981291	837382	623869	541339	439276	400813	384880
				5280	1255590	981147	839923	625319	541959	439049	400608	385079
				5310	1256270	980136	838556	624021	541937	439987	400657	383744
				5340	1258210	980437	839071	624053	543161	441119	401543	384725
				5370	1261510	977430	840312	625801	542916	438628	401090	385451
				5400	1258590	979208	838590	623422	544697	441407	400269	383853
				5430	1262320	976347	839755	626756	544751	440023	402923	384967
				5460	1259090	979807	840607	624548	544987	440788	403294	385832
				5490	1259060	977799	836460	625373	543919	440256	402412	386641
				5520	1260530	978007	839745	624294	546014	442161	401723	387088
				5550	1258870	978245	841810	626196	544411	440170	403443	386232
				5580	1256700	979454	839918	628295	544544	441784	403416	387552
				5610	1258990	979271	840419	625104	546655	441173	403734	387095
				5640	1261060	978449	841512	625439	546271	441787	403912	386908
				5670	1263930	978652	839904	628157	545512	441632	403582	386826
				5700	1265170	978971	839372	627494	545636	441284	403520	386280
				5730	1269760	980905	843389	627285	545658	442673	403303	385935
				5760	1265500	981513	840441	627046	546337	442103	404113	386421
				5790	1264420	985642	840683	628557	547686	442532	405061	386333
				5820	1265490	986377	840746	628140	547306	442719	404465	387412
				5850	1263120	983783	842874	628492	548355	443341	403881	387277
				5880	1265110	983329	843667	629006	548555	441982	403653	385698
				5910	1260980	986595	843788	631139	548321	442694	404601	388201
				5940	1262200	982049	842295	630697	548610	443213	404519	386782
				5970	1261140	983109	844632	629724	549051	444236	404412	388029
				6000	1259700	983691	842595	631555	549313	445229	405661	386347
				6030	1258230	983455	845254	632647	550763	445203	406182	387950
				6060	1258600	981540	841933	630595	550261	445832	405548	387594
				6090	1258200	980332	843077	630403	550343	446917	407028	387374
				6120	1261500	982231	841519	632337	549420	446185	405620	388426
				6150	1260920	981556	843600	631315	550554	445288	406709	387975
				6180	1259530	979578	843499	631413	550436	446082	407871	388829
				6210	1258880	979123	844083	631573	550433	445964	407182	388213
				6240	1260470	984031	843140	633403	551016	447750	407578	390019
				6270	1261420	983191	844282	633641	549386	447210	404466	390193
				6300	1261200	981286	844257	633675	550859	445792	407830	389388
				6330	1261010	982622	846973	630887	550713	446891	405968	389918
				6360	1262690	980253	843575	631943	552152	447531	408516	389521
				6390	1266730	985716	845321	633361	552548	447217	408039	388576
				6420	1267640	985711	844219	632070	552205	447926	406239	389433
				6450	1266720	984843	844862	633189	553485	446676	406341	388723
				6480	1267140	982238	844895	633927	553172	447882	407990	389419
				6510	1267100	988576	849063	634265	552094	447462	408152	389186
				6540	1263510	987070	847732	635013	553231	447113	407592	390759
				6570	1260000	982659	848871	636662	552162	448427	407110	388524
				6600	1263150	986787	850079	636196	552982	448697	409253	390158
				6630	1261520	986385	848806	637214	553811	447326	408424	389985
				6660	1259290	984696	846961	636794	555750	447712	407202	389521
				6690	1261120	985249	847507	637798	552703	447027	406817	389284
				6720	1261620	983590	848367	636004	555432	448667	408169	390560
				6750	1258190	984684	847629	636415	557456	449387	409337	390537
				6780	1260440	984546	846785	635625	557525	448812	410092	389702
				6810	1258990	985171	847411	637593	553827	450833	408406	390903
				6840	1261720	983153	845369	637878	554628	448993	409828	389246
				6870	1258790	985207	847051	636583	557325	449357	409479	391140
				6900	1261430	982382	846145	637478	555924	450965	410523	391421
				6930	1258870	982834	845619	637039	556187	452407	409829	392179
				6960	1259410	982370	847112	637242	555999	448680	409876	392022
				6990	1261250	984209	848711	637923	556940	451511	410324	391379
				7020	1259160	982721	848012	638154	557075	450373	409580	391164
				7050	1262860	986738	846715	639083	556907	451863	410745	391685
				7080	1261370	987875	846609	638237	558280	451073	411175	393254
				7110	1268540	987099	849225	639884	556243	450154	408855	391260
				7140	1263870	988713	849076	638883	557059	451225	410433	390607
				7170	1262900	990919	850721	639588	557684	452987	411124	392465
				7200	1265860	989221	850981	640167	558310	451667	410964	391767
				7230	1263750	993374	851679	639030	557983	452267	410762	391225
				7260	1261570	983306	854948	639444	557717	452289	410526	392425
				7290	1263190	990136	851785	641053	558863	452390	412884	392059
				7320	1260740	989209	852291	640337	559289	452239	412018	391774
				7350	1262290	988660	851440	641674	559134	452488	411738	392302
				7380	1256520	987779	852597	641791	560895	454901	411565	391935
				7410	1262420	984250	852224	641292	560442	453301	412491	392558
				7440	1258760	987337	847167	642583	560313	453836	412072	393953
				7470	1261100	985427	850992	641851	558177	453281	412633	392862
				7500	1261930	986193	849842	642328	560941	454182	412462	392479
				7530	1261070	983983	852303	641452	561681	454063	412576	392983
				7560	1257410	985017	850729	640825	560225	455031	412743	393475
				7590	1258690	986498	851746	643332	561176	454576	414311	392480
				7620	1258400	983924	850726	642361	561514	454785	414046	393834
				7650	1260800	988593	850769	643266	563410	455899	413915	393364
				7680	1262690	987268	850232	642289	561872	455565	414868	395329
				7710	1261800	987049	853869	642925	561104	454556	413207	393567
				7740	1266460	987922	853080	641849	562727	455936	413154	393964
				7770	1267440	989915	853440	645026	563032	455855	414152	392562
				7800	1264430	993470	851765	642711	562176	454833	413355	393594
				7830	1266030	995120	851441	644339	561727	457090	415644	393884
				7860	1262460	991932	854789	643659	562125	455876	414282	394528
				7890	1264740	993030	856330	645180	561953	456175	414348	394460
				7920	1265630	991374	855068	644545	564250	457624	414642	395250
				7950	1262790	989184	854219	645572	563042	456120	414586	394885
				7980	1261060	990873	853797	646411	562591	456253	415758	395172
				8010	1261270	989754	854441	644775	564166	457773	413962	395759
				8040	1259780	989890	853300	646434	564337	456987	415825	394553
				8070	1258920	990043	855283	645230	564958	458248	415030	394538
				8100	1260660	988353	854084	645760	564757	458129	415147	394625
				8130	1259550	989052	853824	647016	564562	458075	417087	395981
				8160	1260000	988752	855127	646315	563960	458578	415389	395550
				8190	1259530	987107	855213	646240	564812	458447	414963	396077
				8220	1260990	989333	854055	646945	565741	458478	415783	397194
				8250	1257820	985904	854172	645966	565353	458083	416678	397842
				8280	1257150	991089	854024	646458	565747	458106	416049	395281
				8310	1264650	988075	855652	647126	567078	458357	416256	395517
				8340	1261400	987624	854974	647368	566303	457601	416173	396760
				8370	1267940	989463	854736	649173	564460	458483	417025	395939
				8400	1267090	991115	854207	646959	566461	458534	416434	396302
				8430	1267870	992906	857526	646687	567573	459932	416400	395760
				8460	1266370	994532	856538	649397	566880	459603	417606	395904
				8490	1264830	989133	858945	646980	567395	459224	415924	396203
				8520	1265690	995571	856233	648467	569140	460040	416674	396109
				8550	1262940	993918	857288	648835	566967	459301	417598	397089
				8580	1260740	991647	858001	650731	567879	459758	417191	396877
				8610	1262680	992140	858266	653212	568887	460288	418083	396892
				8640	1260120	991841	856054	649858	568256	458377	418155	397055
				8670	1262890	991422	856133	650453	568528	461378	417206	396900
				8700	1258460	988440	857853	651151	569499	460941	417006	396244
				8730	1257360	989071	857849	651696	569506	461413	418564	396664
				8760	1258910	989086	856419	650256	569134	462183	416934	397456
				8790	1261430	990374	857360	651024	569737	463042	418817	397502
				8820	1259630	990070	857689	649865	568200	461313	419728	397947
				8850	1256960	989422	857149	651366	568459	461857	418164	397382
				8880	1261390	992476	856284	650785	569437	461574	419090	398058
				8910	1261420	989552	858647	653026	570216	460750	420723	399282
				8940	1264940	989655	857083	651471	569949	461892	419925	398184
				8970	1257360	992046	857326	651230	570598	461246	419127	399000
				9000	1266410	988429	856884	651408	569513	461832	420071	397521
				9030	1268840	994869	856976	652283	570096	461704	418597	397744
				9060	1269860	995553	857809	651878	571280	463156	419331	396998
				9090	1266130	997326	859867	652951	570484	464225	419255	398208
				9120	1264540	996533	859628	652586	571418	462250	420064	398458
				9150	1265180	995233	857434	652260	571816	463623	418825	398059
				9180	1263080	994784	862675	652047	571707	462459	419520	398701
				9210	1262040	994170	860324	654180	571537	463217	419756	399304
				9240	1262380	994242	858529	654861	571376	463989	419592	398943
				9270	1261100	993255	859070	653215	572185	463178	420975	399170
				9300	1260900	993893	861857	653086	572524	464757	420263	398963
				9330	1265410	991706	860498	654142	573846	463860	420696	399785
				9360	1256620	988857	860930	654659	572344	465353	420867	398017
				9390	1262840	991507	859323	654787	572609	463700	421547	398438
				9420	1260630	991477	858719	655009	573478	465366	421360	398339
				9450	1261340	992339	858993	657678	573750	463746	421806	399638
				9480	1260030	991109	858633	654603	572051	465359	422151	399183
				9510	1260560	991686	860435	655436	574682	465222	420292	398936
				9540	1258110	991400	862234	654266	573885	464831	422661	399576
				9570	1257830	993979	859605	654528	573506	465203	420696	400664
				9600	1258340	991406	862168	655391	573567	464065	421343	401009
				9630	1262720	993168	861107	654963	572331	465632	422999	401648
				9660	1267370	991395	862382	653962	572498	465570	421435	400429
				9690	1268840	993797	860105	655154	574642	465339	421089	400545
				9720	1269910	996005	861606	656972	574530	466705	421825	398987
				9750	1266950	999218	860773	655256	575490	465668	421892	399279
				9780	1266770	997191	862090	657966	574250	466118	422509	400858
				9810	1264260	1000020	864391	656449	575896	466356	422616	401315
				9840	1263560	998925	864161	653491	574030	467072	422799	400728
				9870	1264810	997185	864857	656721	575078	466594	422326	399834
				9900	1261060	994078	862126	657784	575380	466657	422624	400256
				9930	1262890	995495	863184	658690	575466	468030	423863	399709
				9960	1260880	994489	862567	659387	577444	466735	422554	400716
				9990	1261520	994950	862584	656908	575631	468175	422972	400978
				10020	1259350	995991	861309	659245	575490	467652	424099	401287
				10050	1259470	996423	861291	659465	576093	469047	423316	401908
				10080	1258490	993703	863323	658346	576961	469350	424202	400914
				10110	1259240	992834	861651	657517	575641	467270	424053	401136
				10140	1258050	993364	863156	659534	576312	469000	425472	402363
				10170	1262610	991620	862966	658356	578169	467384	423927	402485
				10200	1256710	993587	863104	658064	577766	468327	424639	403264
				10230	1265120	992872	862483	657745	578062	469748	424179	402132
				10260	1263580	992674	865191	660228	577283	467929	423915	402563
				10290	1262350	994803	861258	658297	578068	467462	424463	402381
				10320	1264080	994964	862682	659246	577104	468248	424267	403121
				10350	1269110	995464	863235	660040	577320	469500	425188	401424
				10380	1268470	997944	862866	659515	577243	468957	425171	401825
				10410	1264870	999218	862911	659572	577240	469223	423998	402419
				10440	1269260	1001250	867228	659560	579144	468938	425497	400992
				10470	1261620	994703	867273	660445	578188	468089	424443	401730
				10500	1262740	997488	866704	661432	577944	468559	424127	402568
				10530	1263060	996613	865367	660775	579638	470264	425653	401366
				10560	1257680	997664	865423	661106	579158	469125	424831	401623
				10590	1259900	997250	866918	661796	578868	471012	426768	402852
				10620	1259410	997481	865546	658610	580081	471358	425281	402888
				10650	1264310	994810	867059	660423	579839	469975	424579	402347
				10680	1259520	995924	863325	661583	579628	472365	424342	402434
				10710	1256920	995584	867681	660861	580288	472108	425936	403298
				10740	1256980	997203	868620	662058	580326	470806	426781	402792
				10770	1259180	993270	865267	661496	580878	469372	425958	402951
				10800	1260110	995008	866444	660875	579707	472231	426489	403348

## Sheet: Figure 2F
Figure 2F		The influence of the Concentration of blocker on the detection of WT by the strand displacement probe/standard blocker composition system
	data
				Time(s)	0uM	0.3uM	0.6uM	1.2uM	2.4uM	4.8uM	9.6uM	19.2uM
				0	369822	371882	368129	358224	363100	360543	358407	351627
Sequences used:		Probe-3-F		30	383512	381893	377575	364728	369390	362734	361333	353877
		Probe-3-Q		60	397361	391949	382443	366863	368423	362091	360519	355155
		WT		90	409275	398767	387596	367369	369540	362775	362034	353206
		Blocker-18		120	420219	405679	392214	368138	368332	362444	360418	354654
				150	434931	414529	395807	369344	367531	361641	358484	355065
				180	446193	421193	400090	369031	366576	360189	359317	353794
				210	459792	428490	404608	369541	367601	360250	358183	353021
				240	472665	434156	405320	368754	365866	359338	356844	352985
				270	485287	441713	407587	370784	365777	358324	355673	351416
				300	497867	447403	411217	370707	364480	358967	355334	351229
				330	512091	454400	412629	368929	364672	356484	356191	351430
				360	524244	460262	414588	369494	363118	356926	356177	350915
				390	536071	466290	415216	368366	362814	358223	354851	348802
				420	550327	472128	416338	368584	363070	357023	355502	349013
				450	561753	477562	419616	367699	363501	356435	354778	348363
				480	570004	481610	419667	367882	362787	355971	354026	347859
				510	582880	486500	418143	369470	363110	357300	353575	348875
				540	593129	491076	420132	368914	363759	355419	354234	347866
				570	606569	494618	420803	368023	362086	356137	353835	348154
				600	617232	498537	420589	368553	363078	355111	353503	346622
				630	627329	503139	421650	367676	363421	352908	353635	348334
				660	637430	504838	422557	367006	362135	354142	353696	347290
				690	646916	506331	420868	367830	362302	352727	353872	346904
				720	658895	508866	422268	367697	362239	353227	353059	347767
				750	667183	511213	421632	367446	361004	353558	352749	346999
				780	677878	513686	421765	367856	362479	352162	352954	347229
				810	687484	515910	421484	366034	362419	351731	352704	348027
				840	695326	517621	421876	367448	361547	350531	352659	346860
				870	703061	519537	422009	366870	361687	351695	352144	346489
				900	711329	520033	422159	365959	360655	350913	351994	346329
				930	721199	522435	420872	366618	361810	349944	352453	348146
				960	727783	523606	420544	365180	361032	352079	351905	347588
				990	737063	524521	419705	365970	360126	351119	349914	347670
				1020	744199	526184	419865	366048	360451	350734	350521	345662
				1050	752783	527297	419952	366207	360050	350317	350910	346827
				1080	757381	529031	419345	365873	358906	349938	349567	346901
				1110	763753	528576	420174	364683	360754	349607	351628	345298
				1140	771481	529014	420383	365976	360989	349678	350252	346248
				1170	777034	531044	420965	366933	359585	349507	349925	346371
				1200	783784	530804	418834	365770	359459	350317	349251	347481
				1230	787525	530205	420015	367529	360156	350194	350071	345936
				1260	795640	532386	419201	366276	360365	349270	349903	346422
				1290	800041	532526	419851	366108	361220	350505	349512	345405
				1320	803732	534622	418750	366161	359634	350219	349722	345653
				1350	809983	533859	419254	366574	359565	349838	349249	345613
				1380	814957	535272	419072	364270	359782	348846	349642	346622
				1410	821109	535939	419699	366069	359488	349217	350903	345460
				1440	826214	534501	417659	365890	360471	349451	351353	346434
				1470	831595	534799	418583	364276	359657	350765	350513	345070
				1500	834460	534679	419048	365600	359806	349139	349684	347461
				1530	839959	535905	419052	365794	358756	348357	350183	345929
				1560	843910	535532	417839	363882	357985	349444	350214	346755
				1590	848661	536198	419252	365853	357385	348841	349726	346165
				1620	855077	537098	416845	364751	358351	349107	349678	346625
				1650	858170	536682	418871	365158	357866	348458	349380	345499
				1680	864668	537652	419016	363914	359018	349284	348448	346370
				1710	866475	537607	418551	364788	358549	348938	349494	345985
				1740	868405	539089	418708	364138	358299	349411	347520	346218
				1770	874113	538700	417964	364451	359001	348566	348891	345619
				1800	875616	540757	418512	363784	359577	348018	348172	346042
				1830	881423	539475	418429	365714	358985	348409	348007	346691
				1860	884365	539808	418936	365511	358495	348596	348314	345193
				1890	888418	541108	418332	366102	358232	348560	348654	345521
				1920	889817	540827	417099	365214	356871	348789	349318	345483
				1950	894130	540425	418324	365497	358170	349060	348134	344426
				1980	896841	540363	417479	365029	357525	349585	348344	345347
				2010	900161	541082	416564	364090	358030	348223	348645	345979
				2040	901160	539230	418220	364093	358255	349954	349718	345634
				2070	904353	542535	417500	365306	356219	348973	349695	345978
				2100	910395	542359	417426	365942	357797	347416	349002	347387
				2130	909985	540902	417988	363278	357333	348570	349540	345705
				2160	913143	541895	417429	363301	356928	348386	349326	346062
				2190	917910	541125	416429	362934	356661	347817	349779	344804
				2220	918504	540771	416706	363357	356551	347292	348980	344420
				2250	921862	542206	417515	364768	354855	346301	349155	345365
				2280	927728	540183	417125	363629	355394	347971	347096	346020
				2310	929832	540629	417625	364713	355851	346638	347216	345299
				2340	930248	540488	416494	364213	355980	345794	347162	344984
				2370	934117	542410	418317	363573	355214	347660	349228	344549
				2400	934231	542299	416833	364392	354658	347726	347782	345128
				2430	937844	544037	418327	362888	355757	347067	348352	343614
				2460	940738	543603	417695	362612	355951	348151	347976	345305
				2490	942406	543214	419179	364440	355425	347184	347446	344645
				2520	943739	542002	419812	363824	355297	347767	347214	344470
				2550	944274	543646	416871	364349	355823	345786	348639	343812
				2580	945853	542751	418962	364883	354856	346617	346630	345398
				2610	946719	543116	418262	365834	356093	346575	347813	344346
				2640	946908	542377	418530	366055	354623	347856	347117	344488
				2670	951422	543770	417716	365246	354489	347697	347757	345101
				2700	952392	543657	418110	363380	355013	347731	347166	344907
				2730	952514	542782	417336	364610	355835	347573	347861	344673
				2760	955690	544468	416877	363729	354564	346294	348082	344593
				2790	955794	543614	417485	363211	355227	347541	347996	345601
				2820	961919	542830	417291	364805	355315	346042	348426	346251
				2850	962663	545440	416671	363878	355087	346713	348798	345238
				2880	963033	543392	417605	364343	354448	347261	348669	344288
				2910	964547	544306	416917	363058	354775	346955	348545	345190
				2940	969552	544210	417641	362652	353875	347701	346845	344333
				2970	974800	543983	416557	363233	354732	347421	347291	344641
				3000	972813	544456	417109	363229	354184	346851	346081	346193
				3030	976104	544108	418040	362662	353688	346030	347229	344279
				3060	978234	545617	416453	364246	354208	345149	347304	344922
				3090	977808	546556	416905	363663	353262	345651	348501	344825
				3120	981617	544039	418040	363272	355237	346521	347496	344326
				3150	979689	545059	417330	364002	355579	346727	347293	344496
				3180	980001	545144	417060	363738	355345	345787	347364	345650
				3210	979628	544975	419241	362952	354737	346509	347280	344907
				3240	980730	545473	417707	363057	353296	347054	346516	344465
				3270	979861	544410	417072	362407	355429	347212	347185	345344
				3300	981991	545081	417757	362773	354576	346056	347767	344124
				3330	984139	544524	417261	364089	354887	346765	347234	345378
				3360	986088	544930	417653	362620	354661	347344	346594	344180
				3390	983353	545287	417816	363387	354750	346829	347903	344728
				3420	986221	546241	417040	363565	354739	348034	347944	344241
				3450	987869	545942	415532	362239	354759	345891	346825	345103
				3480	991525	544472	416717	362658	353121	346270	347730	345567
				3510	991687	545376	416966	362916	354366	346342	346440	345314
				3540	991262	543889	416864	362405	354357	345126	346856	345207
				3570	995832	545272	416989	362711	354177	345619	347351	344443
				3600	998958	545243	416622	363200	353710	346201	346210	345555
				3630	1000150	545367	417521	362093	353057	346592	347232	344401
				3660	1003090	546047	415999	362691	353575	346018	348461	345208
				3690	1002010	547132	417492	364468	353956	345623	346496	345176
				3720	1001030	546172	415913	362169	354825	347001	347643	344522
				3750	1003210	545704	417470	362653	354271	345379	346923	344446
				3780	1003710	545800	418350	362069	354102	345255	345518	344673
				3810	1004730	545876	417143	362394	354599	346811	346074	345303
				3840	1002620	548067	417167	363771	353782	345936	345498	344898
				3870	1004580	547459	418377	362533	354600	347144	347164	344379
				3900	1006370	545728	417114	364067	354603	345233	346734	344822
				3930	1006420	546175	417719	363485	353810	346673	346579	344832
				3960	1004690	545904	416538	363355	353504	346372	347382	344943
				3990	1006560	546218	416890	362328	354936	347379	346415	344992
				4020	1006500	545394	417522	362938	354669	345246	347570	344691
				4050	1008190	545546	416183	363222	354347	346674	346997	344835
				4080	1010370	545876	416267	362810	355350	344479	348521	344613
				4110	1009200	546232	417786	362548	354720	346559	348595	346552
				4140	1011660	548588	416844	362252	354973	345368	347538	344283
				4170	1012260	547705	416267	362762	352606	346071	346750	345920
				4200	1012520	547395	417333	362162	354451	346088	346675	344873
				4230	1015270	546650	418140	362489	353639	347279	346748	344187
				4260	1017400	546646	415887	363125	354275	344969	347007	344377
				4290	1023870	546155	418538	362233	353085	346627	347044	344627
				4320	1019630	546479	416445	363503	353000	345867	347094	344850
				4350	1021770	548313	416827	362178	354031	345941	346590	344628
				4380	1023270	547247	416975	362394	354685	346760	346619	343946
				4410	1021060	547574	416835	362272	353197	345968	347314	344450
				4440	1023990	548430	417237	363459	353994	345061	347090	345071
				4470	1021520	548515	416439	363841	354128	345376	346607	343595
				4500	1021840	548102	416786	362489	353576	345132	346238	344189
				4530	1022940	550535	416985	362466	354631	345823	346701	345211
				4560	1021230	548490	418991	362356	353728	345409	347069	343289
				4590	1020630	547518	417359	362651	353063	345960	345978	343189
				4620	1020280	548504	418207	363302	354000	345564	346157	344709
				4650	1021230	547434	416315	362508	355077	346289	346356	343905
				4680	1021410	547270	416987	362338	354154	346656	347390	344098
				4710	1021960	548690	417726	362049	353921	346450	346292	345221
				4740	1024050	548066	417396	362900	354171	345891	347269	344128
				4770	1024970	548818	416766	363431	353816	345810	347164	345592
				4800	1026060	547518	415821	362690	354136	346139	347552	345701
				4830	1028680	548350	416807	362914	353662	345287	347709	344546
				4860	1025480	546685	417248	362065	353343	345921	345913	343308
				4890	1025980	548046	418414	362373	353787	346302	346862	343759
				4920	1032260	547510	417449	361975	353528	344599	345922	345483
				4950	1031090	547011	417071	362551	354056	346878	346086	344867
				4980	1036210	549655	416585	364216	353734	345419	345637	345444
				5010	1036420	550708	416748	362406	353753	344226	345778	345044
				5040	1032010	549198	417696	362128	353815	346165	347673	344577
				5070	1034220	550361	417345	363275	352754	345909	346205	343993
				5100	1035870	549904	418199	361949	354300	345537	347459	344414
				5130	1034320	548693	417934	362837	353103	343984	346006	344511
				5160	1033020	550114	417591	362164	353118	345209	346360	345531
				5190	1033680	548018	417042	363927	353717	345916	346223	345012
				5220	1035860	548046	418009	363183	354915	345215	345792	345328
				5250	1035360	551036	416667	361987	354436	346484	347117	344361
				5280	1035070	548639	417940	362672	353553	346025	346292	343474
				5310	1034900	548916	418500	363516	353992	346165	347087	345139
				5340	1034310	549262	417170	361361	353525	345951	346467	344607
				5370	1034490	549072	417582	361713	352683	345452	346893	343961
				5400	1033580	550157	417388	362470	354283	346180	346538	344040
				5430	1031830	547756	417707	361516	353018	345770	347425	344769
				5460	1036150	549133	417730	362532	353645	346987	346508	344922
				5490	1035360	549062	417060	362154	352975	346671	347208	345511
				5520	1035240	548893	417403	363155	353688	345648	347330	344770
				5550	1038080	548807	416348	361518	353649	345022	346191	345195
				5580	1037930	550059	417306	363695	353353	346049	345757	343805
				5610	1040260	549478	416542	362958	353881	344978	345540	344159
				5640	1043230	550196	417165	363009	353066	344410	347055	344851
				5670	1041060	548613	417948	362592	353289	346317	346179	344854
				5700	1044360	550236	418552	360747	352477	346200	346538	344582
				5730	1040570	549519	418534	362278	353612	346210	345969	344527
				5760	1039480	550196	417404	362969	353914	345750	345891	344908
				5790	1040420	548964	417824	362413	352902	346247	345371	344520
				5820	1041910	550659	418075	363106	352454	346177	346183	344093
				5850	1042170	549865	417353	362871	353405	346182	345395	344043
				5880	1039820	550662	418503	362423	353836	345314	345747	344364
				5910	1038170	550575	418692	363873	354849	345972	345970	344759
				5940	1041040	549315	417745	361022	354651	345977	345058	344473
				5970	1041470	549327	416724	361418	353306	345959	346906	344741
				6000	1040680	548409	416971	362382	353295	346054	344949	344285
				6030	1039590	548367	417380	362230	353429	346121	347666	343588
				6060	1041230	549227	417321	362537	353018	345081	345878	343980
				6090	1039990	548564	416783	362407	353348	345991	346649	344850
				6120	1041990	550080	417144	362125	353831	344586	345918	345681
				6150	1041020	550368	417135	361825	353921	346475	345657	344836
				6180	1042260	550084	417527	362584	352587	344323	345746	344920
				6210	1044760	550115	417236	362411	352222	345067	346047	344971
				6240	1045710	549472	416524	362475	353488	346499	346562	344072
				6270	1047740	550163	418883	362430	354187	344583	345873	345316
				6300	1049940	550885	416799	362752	352119	345229	344698	344996
				6330	1050650	550243	416319	362015	353802	345240	347148	344838
				6360	1049810	550980	418251	363374	353769	345412	345839	343543
				6390	1048720	550550	417827	362409	353985	346085	344962	345255
				6420	1049090	549954	417797	361510	351760	345920	345283	343657
				6450	1050260	550194	417663	363375	353257	344881	346100	344166
				6480	1047780	550096	416686	362081	352942	346031	346424	343675
				6510	1046420	549881	416466	362725	352895	345588	345633	343250
				6540	1047120	551814	417999	362690	354168	345840	345962	343985
				6570	1045870	551395	417848	363310	353620	345730	346040	344012
				6600	1045720	549429	417967	362237	354356	345191	346746	343883
				6630	1045200	549280	417693	362903	352479	345873	346176	344243
				6660	1044520	549382	419029	362121	353878	347189	345891	343581
				6690	1044210	548585	416486	362455	352583	345517	347124	344781
				6720	1047330	549806	417174	362275	353543	346026	347568	342979
				6750	1047020	548750	417175	360868	354011	346188	345981	344013
				6780	1045010	549243	418309	362105	353671	344928	345225	343965
				6810	1044990	550457	417684	363207	353213	345316	345602	344595
				6840	1047540	549538	416955	361877	353178	345573	347110	344415
				6870	1048580	549001	417495	361671	352228	346058	346453	343151
				6900	1048740	549732	416708	361799	352974	344763	346206	343572
				6930	1048190	549159	417063	363330	353388	345336	345390	345026
				6960	1053510	548880	416816	362026	353178	344618	345737	343317
				6990	1056620	549709	417479	362237	353709	344979	344882	345940
				7020	1054140	550620	417178	361836	351784	345025	345527	343002
				7050	1054790	550693	417607	362144	351207	344999	345051	344151
				7080	1049930	551726	416048	361270	352678	346345	345107	344001
				7110	1052750	550786	417336	363125	352713	346153	345340	344408
				7140	1052270	548698	418051	362638	353217	344828	345644	344263
				7170	1051560	550580	419343	363106	353088	344845	345821	343628
				7200	1051390	550358	416303	362434	353408	345041	346046	343476
				7230	1050350	549992	418290	363082	353674	344674	345786	343180
				7260	1051040	550898	417442	363412	353904	345305	345305	342629
				7290	1049550	548530	417165	361807	353162	345411	345776	343880
				7320	1051080	551743	417765	364045	351637	345661	345306	344303
				7350	1047500	550235	417290	363642	354490	345936	346967	343367
				7380	1048200	550921	417117	362474	352653	344284	346374	342917
				7410	1051640	550050	417549	362342	352902	345316	346846	344034
				7440	1049970	550152	416228	362819	353520	345713	345761	343517
				7470	1051030	549376	418138	361296	353264	345436	344959	345561
				7500	1052510	549023	415952	362999	353735	343982	346593	344187
				7530	1053000	552114	416428	362005	352332	343678	346211	344138
				7560	1054600	550050	417449	362302	352575	344656	346090	345389
				7590	1055210	551176	417585	362095	353042	344408	345910	344041
				7620	1055090	550743	417384	361585	353370	345246	345572	343188
				7650	1057150	551404	417984	362286	353049	344910	345333	343770
				7680	1058070	551468	416980	362164	354368	344568	344725	344053
				7710	1059260	550542	418580	362891	353559	344698	345445	344609
				7740	1055150	550584	418502	362416	352631	345403	344851	343614
				7770	1056040	550776	420475	362422	352120	344857	344795	342985
				7800	1058160	551476	419139	362559	352724	344753	342862	343624
				7830	1053390	550528	417329	361770	353242	344558	345876	344382
				7860	1052930	550522	417837	363666	352855	346010	345670	343226
				7890	1053280	551790	417265	362934	352917	345223	346623	343455
				7920	1051920	550632	417885	362705	351638	345403	345863	344473
				7950	1054870	551058	417098	362021	354088	345613	345528	342563
				7980	1052400	550672	418202	362571	353470	343863	345749	343573
				8010	1051010	550663	416293	362807	353741	344799	346337	342615
				8040	1052740	550385	417770	362346	353417	344651	345430	344887
				8070	1053400	551675	417176	362009	354210	346642	345034	343908
				8100	1052470	550476	417828	362600	354382	345167	345270	344736
				8130	1053710	550828	419327	362592	353001	346083	345391	344904
				8160	1052830	551592	417946	361180	352894	344458	344887	344309
				8190	1053700	551362	418176	362513	353155	343882	346449	345567
				8220	1059330	551083	416996	363280	353989	344352	346565	343413
				8250	1055760	550222	418071	362359	353356	344528	345891	343096
				8280	1059360	549983	417797	362122	352395	344087	346255	343994
				8310	1063610	551638	418591	362797	353862	345624	346094	344821
				8340	1059390	551880	417005	362247	352720	345015	345185	345025
				8370	1057780	552698	419663	362839	353079	344153	344961	343921
				8400	1056880	552673	418885	361988	353566	344570	345940	343994
				8430	1057770	552414	417573	362094	352530	343941	345199	344408
				8460	1057110	552911	418545	363634	353608	345746	346063	343279
				8490	1054460	551878	418389	362805	354000	344896	345190	343038
				8520	1055730	551362	419769	362955	352984	344540	346765	343762
				8550	1055760	551624	417349	363799	353659	345394	345663	343491
				8580	1055750	551701	418825	364340	353776	344869	343915	344075
				8610	1054970	552364	418888	363791	354178	345672	344968	343317
				8640	1057500	550497	418369	362715	354587	345076	346234	343967
				8670	1054110	551005	419018	363164	353324	346370	344810	343589
				8700	1055360	552151	417991	363624	353788	344886	345232	343621
				8730	1054380	551735	417850	362951	352538	345701	345006	344251
				8760	1056630	553644	418547	362457	352354	345449	346775	344504
				8790	1056290	551946	418799	362697	353117	345107	345967	344612
				8820	1055080	550526	417993	362637	353931	346022	345356	344304
				8850	1057140	551954	417292	361983	352174	344466	345483	344916
				8880	1057170	551091	417589	361279	353587	345465	344366	344544
				8910	1061150	551241	418678	361480	352945	344855	345070	343597
				8940	1060630	551973	418161	362739	353945	344367	346537	343384
				8970	1061310	553016	417850	362262	352956	345333	344426	345003
				9000	1063130	553939	419079	362155	353230	344884	345722	343954
				9030	1061790	552308	418808	362147	353430	344650	345287	343753
				9060	1060280	553742	418796	363582	353217	344496	344933	343676
				9090	1059810	552968	417373	362764	351281	344690	345550	344400
				9120	1058490	552946	419594	363888	353628	345220	344295	344883
				9150	1059290	551012	418852	363491	354066	344978	345754	344275
				9180	1059370	551083	418593	362666	353595	345386	345787	344333
				9210	1056500	552367	418120	362588	354467	345421	345144	343204
				9240	1057490	552118	418838	362803	353109	344687	346809	343719
				9270	1057450	550176	419157	361761	352927	345370	345590	345037
				9300	1058620	553160	418297	362639	354100	345307	345031	342663
				9330	1056940	552415	416571	363766	353455	345516	345600	343469
				9360	1057380	551409	418122	362800	353648	345477	343666	343627
				9390	1055740	550980	416776	364414	353864	344834	344567	344100
				9420	1054410	551426	417937	362431	352544	345148	344766	344260
				9450	1057540	552637	419624	362633	352614	344473	346022	344620
				9480	1057580	554042	419134	363849	352297	345803	345116	343961
				9510	1058880	551591	418739	362092	353821	344164	345147	345232
				9540	1064450	552217	418133	363026	353342	344906	345100	345261
				9570	1063440	552150	418652	363448	352293	344940	345402	343861
				9600	1064620	552808	418498	362313	353387	345450	344844	344657
				9630	1062480	553568	417384	362553	352584	344846	345678	344385
				9660	1060860	555002	418716	362283	351843	344942	344826	342476
				9690	1062470	553066	419123	363641	353196	343603	345230	344363
				9720	1062230	553041	419583	362849	352842	344083	346393	343404
				9750	1062090	551546	418394	362600	352717	344776	346118	343737
				9780	1060560	553068	420612	362994	353243	345712	345180	342429
				9810	1057830	552667	419823	363594	353979	344109	345388	343566
				9840	1059520	554403	419720	363265	353209	345581	344590	344645
				9870	1056600	551103	418649	363160	354673	345451	345149	342122
				9900	1062250	553332	418261	363371	353863	344911	343799	343003
				9930	1059180	552532	419144	361050	353987	344467	345158	343500
				9960	1059690	551727	419179	363108	353239	344433	346056	343974
				9990	1059650	553733	419445	361783	355129	345135	346931	343989
				10020	1062160	552306	418311	362727	352723	345225	344824	343003
				10050	1057960	551793	419576	362251	352859	344819	345208	344385
				10080	1060330	551276	418065	361740	352406	346059	344967	344328
				10110	1057250	553091	418806	363191	352726	344035	346129	345251
				10140	1057940	553929	418560	363871	353311	344636	345504	344385
				10170	1062870	552953	418494	361835	352719	344945	345278	343944
				10200	1064300	553321	418621	363798	352113	344891	345807	343092
				10230	1065450	553979	419084	363704	352387	345145	344515	344686
				10260	1063680	554387	419838	364051	353113	344213	345565	344544
				10290	1064160	553810	418843	362386	351730	343622	344907	343659
				10320	1064920	553190	419909	363725	354721	344200	343985	342363
				10350	1064140	552520	420468	362205	352530	345591	344527	343599
				10380	1063180	551125	420297	362555	353139	344886	345189	343453
				10410	1062650	553765	418563	362815	352404	343918	344464	345155
				10440	1060170	552305	418758	364100	353880	343769	346129	343936
				10470	1060750	553567	420205	362820	353250	344934	345245	343240
				10500	1061200	554088	418776	363536	353544	344329	345126	342964
				10530	1063020	555308	418829	364177	353959	346534	346330	343891
				10560	1059660	552020	419503	363337	352895	343480	345059	342880
				10590	1062030	552945	419827	362657	353675	344757	345133	344143
				10620	1061950	552929	419249	362623	354628	345467	345940	343731
				10650	1062220	553835	418634	363501	353228	344444	345473	343759
				10680	1061850	553407	418910	363797	353731	344870	346372	341960
				10710	1061530	552660	419468	363333	353389	345139	345370	344789
				10740	1060300	552204	418723	362982	353419	346116	344996	344190
				10770	1058440	552084	418245	363943	352677	345245	345621	343537
				10800	1059220	553051	419334	362477	351096	343787	344755	343173

## Sheet: Figure 2G
Figure 2G		The influence of the Concentration of blocker on the sensitivity and specificity of strand displacement probe/standard blocker composition system
				data1	Fluoresence intensity is abbreviated as FL										data2
				Concentration of blocker		0uM	0.3uM	0.6uM	1.2uM	2.4uM	4.8uM	9.6uM	19.2uM		Concentration of blocker		0uM	0.3uM	0.6uM	1.2uM	2.4uM	4.8uM	9.6uM	19.2uM
						919541	655816	526358	320963	239952	131153	85766.8	62863.7		Increase of FL of MT (replicate 1)		919541	655816	526358	320963	239952	131153	85766.8	88863.8
				Increase of FL of WT (replicate 1)		720942	212889	79048.8	23164.1	13230.4	4978.12	5457.5	3660.25		Increase of FL of MT (replicate 2)		956541	637377	566008	293666	202729	137915	73607.8	51961.8
				specificty(replicate 1)		1.27547	3.08055	6.65864	13.856	18.1364	26.3459	15.7154	17.1747		Increase of FL of MT (replicate 3)		957053	622137	518574	345014	205958	148435	61104.8	70755.8
				Increase of FL of MT (replicate 2)		956541	637377	566008	293666	202729	127915	98607.8	85961.8		Average increase of FL		944379	638444	536980	319881	216213	139168	73493.1	70527.1
				Increase of FL of WT (replicate 2)		688624	235642	89203.4	20152.2	10089.6	5922.6	5028.9	4358.6		Average sensitivity		1	0.676046	0.568606	0.338721	0.228947	0.147365	0.0778216	0.0746809
				specificty (replicate 2)		1.38906	2.70485	6.34513	14.5724	20.0929	21.5978	19.6082	19.7223		standard deviation		0.0227782	0.0178581	0.0269367	0.0272042	0.0218364	0.00922176	0.0130577	0.0195388
				Increase of FL of MT (replicate 3)		957053	622137	518574	345014	205958	158435	71104.8	83755.8
				Increase of FL of WT (replicate 3)		742159	199856	78625.1	24985.5	10023.4	6126.2	4028.6	4012.9
				specificty (replicate 3)		1.28955	3.11292	6.59552	13.8085	20.5478	25.8619	17.65	20.8716
				average specificity		1.31803	2.96611	6.5331	14.079	19.5924	24.6019	17.6579	19.2562
				standard deviation		0.0619175	0.226833	0.165814	0.427947	1.28122	2.61283	1.94642	1.89202

## Sheet: Figure 3E
Figure 3E		The influence of the Concentration of blocker on the detection of MT by dissociative 4-Way SELECT system
	data
				Time(s)	0uM	0.25uM	0.5uM	1uM	2uM	4uM
				0	1025580	567305	419066	313364	311917	302590
Sequences used:		Probe-4-F		20	1108849	593034	443222	339242	336507	327428
		Probe-4-Q		40	1153491	616257	465697	363211	359371	351621
		EGFR-AG-MT-9-7		60	1171063	633396	487822	385874	381628	371853
		EGFR-AG-Blocker-18		80	1179524	648986	504548	403700	399568	393017
				100	1193110	661327	520798	419395	416675	409889
				120	1192803	675091	535529	435160	432105	427275
				140	1198858	687951	550528	448864	445629	441943
				160	1197857	699074	563530	460029	458551	456595
				180	1194961	708108	573226	472226	470753	469166
				200	1202110	721001	586849	482843	482127	481531
				220	1198882	727730	595020	494126	491933	492170
				240	1202013	738094	604407	503835	500660	503860
				260	1197918	746778	615034	513344	510063	514565
				280	1200399	755272	623480	520417	519094	523595
				300	1202411	765466	633193	528558	527499	532953
				320	1198356	771141	641260	536907	535993	542572
				340	1201739	777942	649459	543154	541954	549131
				360	1199861	788193	659835	550354	550221	559200
				380	1197328	794113	665785	556142	556051	566086
				400	1205522	804346	672636	563993	562450	572464
				420	1196630	809118	679490	570676	570577	580794
				440	1200723	822287	687028	577261	577018	585926
				460	1200310	826705	696162	581434	583557	594507
				480	1195507	835328	701021	588033	590058	600090
				500	1202493	844484	708764	593336	594247	606019
				520	1197244	850169	718654	598555	602440	612485
				540	1195201	857479	724084	603580	607598	618716
				560	1200541	865104	730242	609244	613701	624552
				580	1196859	870938	736616	614440	618524	629818
				600	1201119	880601	742996	617305	623332	634577
				620	1196215	883947	753194	624783	630425	642314
				640	1194641	892735	758570	626652	635470	647261
				660	1197538	899410	765307	631971	641680	652402
				680	1197315	906029	770364	636912	644512	657021
				700	1198259	912459	779602	639450	649484	662817
				720	1197758	916630	785034	644472	657394	669040
				740	1192646	925126	791635	648120	660301	671856
				760	1197090	934942	798809	652959	667692	676680
				780	1196061	939615	805031	657032	671168	683880
				800	1201184	943908	808820	660086	676626	687550
				820	1196017	947346	817426	665290	682985	691635
				840	1191623	956895	820517	666732	685740	697531
				860	1200220	965816	827851	671523	690000	699736
				880	1194580	966803	833767	677550	692008	706987
				900	1197395	970813	837773	677293	697700	710818
				920	1198403	978503	845025	681289	703716	712887
				940	1194301	982138	850265	687197	705941	719409
				960	1198219	990629	854005	688524	708555	724265
				980	1193712	991230	860596	694959	715596	730069
				1000	1192245	994826	866847	694565	718166	730605
				1020	1199112	1005597	868013	699219	723797	735566
				1040	1193075	1005682	873013	701895	725028	741860
				1060	1199894	1017354	880477	704055	729377	743366
				1080	1197606	1016211	884679	707541	732988	749940
				1100	1193958	1019361	890661	708290	736354	753217
				1120	1199069	1023601	897489	714778	740403	757877
				1140	1192799	1029129	898557	716210	742631	761702
				1160	1195189	1035878	903293	719458	746612	765640
				1180	1191121	1039353	910100	722379	751738	770773
				1200	1188726	1040230	913132	724046	752459	775411
				1220	1193674	1050710	918552	725019	757197	777487
				1240	1192463	1047251	920877	730051	760918	779753
				1260	1195932	1050649	924307	731278	762418	785911
				1280	1193200	1055849	928499	736079	767997	788060
				1300	1186125	1057244	932475	737225	768741	793122
				1320	1193498	1066203	937350	741357	771426	795415
				1340	1190450	1064212	939822	744175	775370	802673
				1360	1194271	1069516	940651	744447	776526	803988
				1380	1192003	1072623	946822	747815	781501	805078
				1400	1189131	1072765	948123	751375	782816	809675
				1420	1193747	1079785	955134	751467	783931	810363
				1440	1185887	1076792	954106	755582	790535	814872
				1460	1192517	1079978	956610	755843	792220	818313
				1480	1188336	1084110	965544	759169	794483	823358
				1500	1185299	1084426	963174	762873	796460	826288
				1520	1191571	1090651	972000	764950	797322	826084
				1540	1187294	1089082	974255	767481	801949	833040
				1560	1187995	1092385	975378	769296	804111	836925
				1580	1187007	1094580	980533	772056	807786	839822
				1600	1185006	1096295	980148	772804	808168	840749
				1620	1191315	1107987	983150	775472	812273	844182
				1640	1183988	1100099	987882	776794	813592	846197
				1660	1187804	1104852	986954	781165	816055	853093
				1680	1186479	1105167	993628	781796	819996	855174
				1700	1183749	1106979	993526	784665	820290	859693
				1720	1189717	1112718	996523	785951	823884	860766
				1740	1183681	1112218	1000636	790064	824204	860981
				1760	1183873	1113387	999950	790979	826786	863350
				1780	1188484	1119692	1007565	792801	830464	867610
				1800	1184966	1116768	1006208	793505	832146	871296
				1820	1192589	1121098	1006347	796434	833161	873528
				1840	1182604	1119005	1014894	800282	836691	877510
				1860	1181944	1118217	1014200	801769	838746	882069
				1880	1185350	1124872	1018771	801307	839239	883757
				1900	1182127	1122551	1019350	805323	841706	885567
				1920	1191551	1124559	1020245	806150	843385	885790
				1940	1184634	1124966	1026927	809267	848604	887521
				1960	1181788	1127013	1025324	811439	848528	888728
				1980	1188101	1131067	1031307	812300	849785	895087
				2000	1184233	1129556	1028819	815375	853562	897415
				2020	1187445	1128787	1034267	815417	854266	900069
				2040	1182459	1131863	1036699	821007	856449	901711
				2060	1181141	1131675	1038789	820953	857233	905636
				2080	1186323	1139769	1041971	822058	861999	907192
				2100	1183046	1131868	1044834	824431	864250	906328
				2120	1185089	1132652	1040872	825546	865172	909149
				2140	1183555	1137238	1048536	828373	866648	912205
				2160	1178686	1137172	1046813	827369	867497	914877
				2180	1184393	1136568	1050324	828975	867948	919049
				2200	1179762	1137769	1046574	834132	870868	921067
				2220	1183127	1138176	1049166	832372	871698	925543
				2240	1182112	1138143	1059641	836207	875324	924115
				2260	1180815	1140620	1054891	837653	876597	926774
				2280	1181531	1144100	1058287	838514	876597	928344
				2300	1179055	1141398	1060353	839917	879997	928440
				2320	1180711	1142940	1061482	840321	880949	931614
				2340	1181243	1142775	1067710	842445	882432	935005
				2360	1175369	1140405	1063093	843741	885295	937272
				2380	1185249	1149588	1065271	846011	885628	940871
				2400	1176999	1146625	1070123	847836	888773	944423
				2420	1177656	1145239	1070624	849006	889855	937094
				2440	1178289	1151143	1077006	849692	892348	942512
				2460	1177614	1141093	1071540	855452	891646	941882
				2480	1182687	1149757	1074008	853355	893956	943876
				2500	1177272	1149124	1079980	856056	896427	946826
				2520	1175503	1147877	1078556	857863	894703	951560
				2540	1177727	1150260	1086496	859282	900198	953731
				2560	1176219	1149281	1079508	860040	899002	958541
				2580	1182778	1152152	1081062	859032	901029	954771
				2600	1177064	1153034	1081939	862451	904344	956540
				2620	1174945	1147957	1082390	863515	904725	955844
				2640	1180163	1153746	1092267	864875	908418	956107
				2660	1174172	1150256	1089026	866407	908498	960513
				2680	1179228	1152205	1088715	866774	907289	963503
				2700	1175913	1155621	1096129	870360	911353	968593
				2720	1178024	1152034	1091292	870093	910602	969783
				2740	1179384	1158060	1095435	870411	910804	974015
				2760	1175821	1152561	1095302	871899	913458	969458
				2780	1176522	1156042	1094647	872644	915050	971085
				2800	1177118	1157749	1096361	875144	919740	973260
				2820	1170920	1151370	1096920	878677	919678	975963
				2840	1179020	1158965	1100909	877199	918556	976147
				2860	1172628	1156763	1100801	883366	923295	979649
				2880	1176224	1155449	1100651	880876	919933	983294
				2900	1177135	1156726	1109687	882863	923789	984871
				2920	1173026	1153453	1103490	881142	923947	988686
				2940	1177827	1160944	1107044	884436	925770	987746
				2960	1173173	1155757	1108541	887425	930346	983504
				2980	1174470	1155177	1105981	886017	929605	987810
				3000	1174945	1154199	1112629	887161	931169	987450
				3020	1173853	1154914	1110035	891647	931514	989590
				3040	1180313	1161503	1110884	889917	932458	990470
				3060	1173526	1158419	1113729	894693	935101	993227
				3080	1172956	1157493	1109645	892553	936073	999075
				3100	1174664	1162345	1121055	895028	935444	999643
				3120	1173229	1157770	1115711	896842	937952	997041
				3140	1181874	1160722	1115188	897838	941209	996251
				3160	1174743	1160657	1122524	902511	941312	997615
				3180	1169581	1155126	1120180	899264	941372	996792
				3200	1175576	1164530	1124195	899211	940463	1003267
				3220	1173486	1158789	1121712	902373	945122	1005291
				3240	1176162	1155978	1118445	901558	945951	1005962
				3260	1173953	1161320	1125926	906277	947360	1009915
				3280	1170170	1158767	1121611	904771	947544	1008889
				3300	1175652	1164314	1127773	904964	946815	1007255
				3320	1171436	1159212	1127213	908092	950215	1006316
				3340	1175731	1157912	1124563	906447	947107	1010804
				3360	1172879	1161944	1130913	911868	953409	1008691
				3380	1169196	1160339	1125854	911842	954735	1011390
				3400	1177525	1167812	1129965	910303	953532	1015757
				3420	1170059	1160799	1129916	914258	957452	1019917
				3440	1173934	1159051	1129672	915190	956170	1022640
				3460	1171268	1165731	1132763	916415	960530	1020374
				3480	1167357	1165278	1129680	918459	958307	1016810
				3500	1173730	1167578	1132424	919414	961335	1018027
				3520	1169526	1161397	1133694	921761	961488	1020116
				3540	1170303	1162783	1130918	919073	959996	1018808
				3560	1171495	1165120	1136363	921566	964607	1024970
				3580	1169188	1160015	1132272	923358	963494	1027319
				3600	1175686	1166906	1135042	923536	964385	1027413
				3620	1168028	1162714	1138004	926902	966324	1029535
				3640	1170227	1161527	1134740	925776	967062	1024891
				3660	1170746	1165074	1137289	926650	969462	1024219
				3680	1167135	1161378	1134209	929387	969986	1028136
				3700	1174284	1165959	1140452	928983	969513	1030896
				3720	1168659	1161243	1141302	934020	973559	1028848
				3740	1168593	1162177	1139763	932114	970004	1030100
				3760	1172480	1160509	1145144	935068	975708	1035727
				3780	1168913	1162165	1137634	934096	974801	1038854
				3800	1178519	1166383	1135705	934436	975779	1040400
				3820	1169445	1169417	1140330	939583	975893	1032592
				3840	1167905	1161334	1138384	936707	978002	1036880
				3860	1172419	1167103	1145460	937587	978935	1036903
				3880	1166376	1162213	1140993	941953	982175	1036050
				3900	1174591	1165269	1138843	939118	978892	1040249
				3920	1168817	1163815	1145276	942613	985787	1042962
				3940	1167352	1161864	1139741	942250	981873	1045530
				3960	1169880	1168742	1149776	943414	982701	1045078
				3980	1167903	1165957	1147368	945631	984498	1045807
				4000	1171739	1162275	1142225	945607	984002	1041986
				4020	1168937	1166662	1147849	949156	992313	1042868
				4040	1166641	1161234	1143022	948211	985894	1048386
				4060	1170817	1168005	1149030	947849	987673	1046557
				4080	1163592	1161134	1146341	949168	992348	1045560
				4100	1169850	1162026	1146855	949279	989584	1049551
				4120	1171323	1169300	1152799	952314	993950	1053343
				4140	1166711	1161605	1146829	952769	990263	1055070
				4160	1172694	1170365	1150464	953149	992451	1055180
				4180	1164621	1161938	1151246	956464	994456	1049707
				4200	1168330	1161432	1147661	955854	992230	1050135
				4220	1167974	1164800	1153109	956690	997614	1053023
				4240	1167005	1162521	1147333	959181	994714	1049848
				4260	1169800	1167918	1149815	958585	996324	1055572
				4280	1164177	1161290	1151350	962691	997536	1057996
				4300	1167225	1163268	1149834	961900	998585	1058769
				4320	1169111	1163869	1158087	960843	1001473	1057213
				4340	1166755	1162653	1146947	961891	998900	1056122
				4360	1173068	1166665	1149122	963380	997182	1054994
				4380	1164366	1161489	1155785	967727	1002838	1058365
				4400	1165982	1164921	1149273	966467	1000238	1059999
				4420	1171597	1169816	1155324	969162	1006034	1058784
				4440	1166123	1160921	1155867	969583	1002818	1058713
				4460	1168972	1163158	1153552	967064	1004085	1064899
				4480	1164302	1162147	1156308	970429	1008382	1065147
				4500	1165025	1161944	1155157	970534	1005623	1068889
				4520	1167179	1163778	1159833	973807	1007035	1065622
				4540	1163992	1163860	1153630	974063	1009234	1063294
				4560	1169866	1162040	1157574	974513	1005328	1064390
				4580	1165639	1162526	1157673	976481	1012773	1064446
				4600	1161244	1160549	1154504	976945	1011601	1066506
				4620	1167247	1169650	1162329	975832	1009821	1067568
				4640	1162921	1163688	1156232	979974	1010747	1070543
				4660	1167724	1161928	1155613	977900	1014921	1075341
				4680	1165839	1165115	1155891	980013	1016975	1072177
				4700	1163786	1162024	1158342	981580	1011912	1067494
				4720	1167392	1167362	1161049	980185	1012607	1068590
				4740	1165622	1159188	1158457	983889	1018511	1069206
				4760	1165345	1159527	1157255	981186	1015360	1071408
				4780	1165698	1163993	1160381	982084	1020980	1072269
				4800	1166028	1158571	1157848	985959	1015602	1071941
				4820	1168127	1164825	1160271	984954	1017116	1076736
				4840	1163172	1162519	1160744	989024	1024162	1080213
				4860	1163668	1161634	1156272	985089	1017268	1076953
				4880	1165528	1160421	1162875	988877	1024123	1077389
				4900	1163194	1159984	1155451	990608	1021769	1073838
				4920	1168623	1164038	1157376	987510	1019460	1076474
				4940	1164285	1161618	1162689	994203	1024175	1075533
				4960	1164906	1160028	1157266	992184	1021979	1078900
				4980	1165731	1166364	1162774	993098	1026172	1080886
				5000	1163687	1157706	1160507	994864	1022831	1082793
				5020	1168669	1161902	1160346	992971	1019304	1084762
				5040	1161558	1157158	1162493	996854	1028096	1080937
				5060	1161461	1158518	1159028	995472	1023186	1079380
				5080	1166423	1165276	1166546	995544	1029982	1079316
				5100	1161854	1162190	1159461	998052	1028216	1078609
				5120	1169138	1163304	1159833	995681	1026382	1081995
				5140	1166375	1161361	1165295	1001965	1031968	1083916
				5160	1160550	1161076	1159029	997814	1026474	1085760
				5180	1166519	1166839	1166147	996987	1032590	1087974
				5200	1161988	1157235	1158488	1001648	1033907	1084987
				5220	1168212	1159715	1160391	998391	1028183	1085438
				5240	1162149	1160720	1163128	1003924	1038381	1080315
				5260	1161965	1157466	1161636	1001638	1031484	1083048
				5280	1165123	1165087	1164083	1000503	1029369	1083659
				5300	1162391	1158654	1162087	1008513	1035227	1087393
				5320	1166268	1159466	1161666	1002766	1031910	1088674
				5340	1163508	1160958	1165772	1011446	1037982	1090158
				5360	1160359	1157359	1161227	1009634	1035466	1095573
				5380	1166124	1162497	1163710	1007601	1036279	1089433
				5400	1160183	1160002	1166214	1014174	1038412	1087115
				5420	1173699	1164681	1171246	1015533	1043965	1088897
				5440	1164301	1156991	1168689	1018958	1044771	1087671
				5460	1159982	1156132	1163219	1013226	1039196	1089249
				5480	1164132	1161107	1166114	1009883	1041586	1091776
				5500	1158715	1154536	1162543	1018029	1039617	1094364
				5520	1166690	1157841	1164907	1012317	1039616	1091327
				5540	1157001	1157462	1162676	1019546	1044991	1097862
				5560	1157047	1156387	1159718	1014067	1040341	1096526
				5580	1162000	1160896	1172012	1014278	1041299	1091712
				5600	1161211	1155797	1163786	1021098	1040983	1091116
				5620	1166527	1156477	1163000	1016892	1040564	1091720
				5640	1161391	1155933	1166085	1021032	1048547	1093179
				5660	1159606	1156055	1161332	1020100	1039769	1094420
				5680	1166191	1161954	1168601	1018207	1045967	1098472
				5700	1159716	1157291	1166934	1021435	1040685	1100926
				5720	1166064	1153707	1166542	1019243	1042683	1099204
				5740	1162157	1161205	1167726	1022314	1049391	1096225
				5760	1161604	1153382	1163018	1023589	1041923	1094658
				5780	1164527	1161207	1169311	1022447	1043061	1094999
				5800	1160784	1158009	1166600	1028253	1049218	1096411
				5820	1162256	1155724	1163196	1021621	1044575	1096605
				5840	1161290	1159034	1174268	1024833	1055424	1099211
				5860	1158255	1155838	1162121	1025887	1045826	1102008
				5880	1163785	1166858	1166478	1026894	1046186	1104629
				5900	1160303	1155698	1166581	1033606	1048263	1102083
				5920	1160994	1154316	1165986	1027747	1045908	1095524
				5940	1162183	1160579	1172372	1028270	1050677	1098708
				5960	1159664	1154627	1166609	1029850	1048277	1098270
				5980	1165078	1157567	1163937	1027854	1048284	1100498
				6000	1162598	1156203	1171849	1035847	1054860	1102556
				6020	1158333	1154604	1168007	1030522	1048607	1103256
				6040	1161971	1155476	1173212	1029587	1056107	1105794
				6060	1160985	1154664	1164806	1034900	1053280	1107539
				6080	1165071	1158506	1165723	1033853	1050238	1101673
				6100	1156570	1157290	1168401	1039449	1058101	1101126
				6120	1156922	1153089	1166180	1035659	1050832	1100663
				6140	1162103	1162223	1173379	1032739	1052877	1101286
				6160	1157761	1156378	1166549	1037471	1056890	1101480
				6180	1167286	1158596	1167991	1036159	1053299	1101738
				6200	1161433	1156218	1172881	1040735	1057604	1106358
				6220	1159532	1155566	1165986	1038664	1053064	1109262
				6240	1164127	1162090	1173040	1036523	1054358	1108426
				6260	1157159	1155833	1169604	1042394	1055970	1106022
				6280	1163628	1156077	1165943	1039787	1055422	1105004
				6300	1161080	1157141	1171041	1042754	1063506	1105140
				6320	1161349	1154964	1166189	1042927	1055666	1103379
				6340	1163964	1153541	1169622	1041426	1057521	1105537
				6360	1156327	1154933	1171912	1042335	1060538	1105916
				6380	1162594	1156867	1168763	1042045	1059070	1109660
				6400	1157300	1157161	1169799	1047424	1063886	1111564
				6420	1156751	1156882	1168371	1045778	1059358	1109425
				6440	1163998	1157981	1168464	1046531	1060871	1106585
				6460	1158508	1156631	1171757	1049235	1062646	1105154
				6480	1159396	1153024	1170120	1045502	1060709	1106474
				6500	1159344	1156040	1173729	1046982	1063636	1108104
				6520	1155544	1151998	1167283	1048919	1061870	1107732
				6540	1162502	1158961	1170748	1047271	1061299	1112842
				6560	1155910	1156681	1172944	1047522	1064911	1112213
				6580	1158664	1152999	1168066	1048992	1059884	1115747
				6600	1159330	1156127	1174125	1046615	1067627	1113631
				6620	1156737	1156925	1168148	1052640	1063311	1110157
				6640	1163007	1160417	1168677	1051224	1063547	1107716
				6660	1157531	1154386	1174646	1057956	1065790	1108782
				6680	1157651	1153094	1172302	1053483	1059758	1110457
				6700	1157371	1159479	1168842	1052977	1067649	1111324
				6720	1156088	1154704	1168537	1056631	1068435	1113560
				6740	1163255	1154360	1170923	1051482	1065080	1113886
				6760	1156706	1158258	1172090	1060780	1070216	1114990
				6780	1155945	1153144	1171741	1052175	1066448	1112180
				6800	1161806	1154628	1179784	1055514	1067764	1111842
				6820	1158392	1150266	1170252	1058374	1068727	1110804
				6840	1162351	1157306	1171200	1056825	1067266	1110794
				6860	1156786	1153007	1173869	1060925	1074985	1111663
				6880	1154266	1152311	1171042	1055216	1066138	1111780
				6900	1161469	1161228	1176762	1055941	1069390	1115060
				6920	1156000	1152376	1170606	1064129	1070314	1119243
				6940	1161004	1153240	1168277	1057423	1068422	1118278
				6960	1156531	1156877	1175637	1063341	1075984	1117039
				6980	1152743	1153610	1168633	1060421	1069317	1111365
				7000	1158438	1159818	1174222	1059073	1068996	1113455
				7020	1155264	1152692	1167659	1065421	1073436	1114812
				7040	1156413	1151792	1171010	1059383	1070391	1110247
				7060	1155565	1156551	1173072	1064561	1081724	1118764
				7080	1156261	1150553	1169424	1063541	1070060	1116096
				7100	1157194	1157633	1170012	1062576	1070601	1121113
				7120	1155329	1155380	1175191	1069133	1073768	1121889
				7140	1160081	1152309	1170464	1062612	1069265	1115634
				7160	1156177	1155986	1172316	1064139	1078281	1116231
				7180	1156567	1152066	1168375	1067649	1072991	1115794
				7200	1160173	1153168	1172366	1063615	1072066	1114855
				7220	1153352	1147218	1174354	1071383	1076979	1114696
				7240	1156063	1151074	1171545	1067784	1073134	1119617
				7260	1155721	1156096	1173493	1066726	1079751	1121643
				7280	1152489	1153145	1167333	1072937	1072332	1123061
				7300	1159181	1155716	1167319	1067529	1076222	1119639
				7320	1155480	1155792	1176131	1073661	1079712	1113395
				7340	1154905	1154181	1169281	1072272	1071710	1117833
				7360	1157480	1151586	1176002	1068876	1080541	1115041
				7380	1154558	1152137	1170995	1073120	1077482	1114369
				7400	1162177	1154674	1170323	1071038	1075927	1120453
				7420	1154170	1157194	1175877	1078114	1078350	1123441
				7440	1153584	1155099	1167063	1075462	1077175	1123283
				7460	1156584	1150894	1176600	1072928	1079200	1124711
				7480	1153545	1151125	1170057	1077439	1080597	1121844
				7500	1159897	1153798	1170539	1074013	1077538	1116455
				7520	1153999	1154107	1174014	1077711	1084177	1115841
				7540	1151917	1153567	1171110	1077745	1076296	1120120
				7560	1157709	1153118	1175638	1074076	1079388	1116666
				7580	1151096	1151021	1171123	1078276	1085284	1123007
				7600	1157667	1149678	1171851	1076679	1076864	1121517
				7620	1155330	1148827	1175132	1084414	1085004	1122331
				7640	1153174	1148627	1173520	1080817	1080262	1126914
				7660	1158124	1159567	1168519	1076327	1078155	1121034
				7680	1154153	1151578	1171995	1082739	1084771	1120424
				7700	1157663	1151256	1171342	1078693	1079108	1119296
				7720	1152048	1154131	1176148	1082380	1086932	1117557
				7740	1152959	1150681	1168876	1082395	1081966	1121251
				7760	1157180	1157712	1172671	1078634	1077258	1122817
				7780	1154218	1152059	1171311	1087918	1085510	1122316
				7800	1157206	1151640	1172376	1081059	1081748	1123554
				7820	1154395	1155772	1173489	1083653	1087920	1127230
				7840	1151813	1150942	1172338	1084741	1083073	1122004
				7860	1157989	1156656	1175812	1082414	1083199	1121173
				7880	1153079	1150755	1171298	1090476	1086458	1121545
				7900	1155213	1150278	1169310	1083006	1081269	1121116
				7920	1157372	1153963	1177776	1085338	1087910	1120804
				7940	1150056	1151422	1174300	1087961	1085123	1122767
				7960	1158127	1156613	1170858	1083316	1082654	1127173
				7980	1152095	1149665	1175064	1089892	1089027	1128091
				8000	1151947	1150372	1171091	1086723	1083679	1126187
				8020	1156753	1150391	1177075	1085633	1089098	1123297
				8040	1148994	1148666	1174777	1089667	1083979	1120492
				8060	1158835	1151370	1171599	1085566	1087407	1124109
				8080	1153967	1151770	1174888	1091696	1090188	1121410
				8100	1149529	1150765	1173572	1087241	1086486	1123741
				8120	1156308	1154523	1177810	1088173	1087535	1125810
				8140	1149464	1148636	1173167	1091452	1089103	1125963
				8160	1157771	1151043	1171240	1088156	1086696	1130488
				8180	1149974	1148258	1177495	1092447	1092792	1127335
				8200	1149814	1150227	1172390	1091580	1085101	1123015
				8220	1155686	1157864	1177924	1088670	1088818	1124806
				8240	1152027	1147587	1169410	1090758	1089508	1120903
				8260	1156603	1147521	1170042	1091564	1087832	1125089
				8280	1151744	1147097	1175795	1096573	1093817	1125700
				8300	1151260	1147528	1170442	1093492	1088469	1128215
				8320	1154073	1154014	1173145	1091751	1086507	1127223
				8340	1151872	1151140	1173855	1101167	1093119	1123617
				8360	1153265	1152097	1171258	1092203	1088943	1129299
				8380	1153407	1149877	1176680	1097279	1094464	1126066
				8400	1150800	1148823	1170929	1096302	1089636	1122282
				8420	1156824	1154284	1174078	1093137	1088252	1124761
				8440	1151112	1149277	1177640	1098426	1092586	1125797
				8460	1151465	1149710	1169627	1099245	1087593	1127977
				8480	1151082	1153305	1175047	1096950	1095047	1127717
				8500	1152263	1147390	1171967	1099317	1094090	1128199
				8520	1155647	1150927	1170943	1095363	1090594	1130608
				8540	1152762	1148132	1172166	1101245	1095412	1127812
				8560	1151672	1148411	1171492	1098435	1089554	1124400
				8580	1154162	1153192	1176377	1096690	1096652	1123602
				8600	1148673	1150230	1172836	1102052	1094191	1125536
				8620	1157495	1152314	1169201	1098616	1091325	1126640
				8640	1150838	1152109	1173156	1106861	1096482	1130179
				8660	1148538	1147159	1170260	1099277	1091830	1131188
				8680	1151771	1153612	1168998	1097865	1094139	1129765
				8700	1151337	1145795	1172214	1105368	1093596	1128778
				8720	1156644	1149353	1170373	1099503	1090650	1126296
				8740	1152395	1147881	1174822	1107171	1099717	1123474
				8760	1150795	1150624	1171721	1102880	1092046	1126140
				8780	1155577	1151273	1174186	1104298	1092357	1126697
				8800	1149181	1150257	1175731	1105829	1098208	1127213
				8820	1154975	1149650	1169544	1105536	1093043	1130015
				8840	1149726	1149037	1177184	1107622	1099059	1131674
				8860	1149405	1145247	1171081	1104404	1093315	1133034
				8880	1153335	1153501	1175471	1103142	1092197	1128180
				8900	1149943	1147865	1177056	1107100	1095988	1128085
				8920	1150908	1150793	1169665	1103830	1094943	1125653
				8940	1151123	1148829	1174953	1107658	1100871	1128424
				8960	1150238	1147782	1172366	1106897	1094198	1127636
				8980	1153899	1154947	1173159	1104296	1091070	1131562
				9000	1147374	1151077	1170941	1113447	1097992	1128979

## Sheet: Figure 3F
Figure 3F		The influence of the Concentration of blocker on the detection of WT by the dissociative 4-Way SELECT system
	data
				Time(s)	0uM	0.25uM	0.5uM	1uM	2uM	4uM
				0	681948	201433	214621	207236	204129	209680
Sequences used:		Probe-4-F		20	729629	202761	213521	207720	198565	202638
		Probe-4-Q		40	755772	203392	212035	206671	194877	201572
		EGFR-AG-WT-9-7		60	768123	203889	210381	206096	196220	202545
		EGFR-AG-Blocker-18		80	775509	205132	213103	206785	197701	203990
				100	782194	205977	212504	206189	198840	205338
				120	786572	206480	213079	207668	199788	206114
				140	788509	208705	215494	209315	202788	205133
				160	793282	210465	215904	209415	202345	205934
				180	794084	211057	216255	209616	202748	206090
				200	795800	211916	217532	209623	202912	205515
				220	798684	212835	219126	212010	203254	207845
				240	798240	212787	218364	210823	204201	207780
				260	800303	213197	218980	212376	205126	207585
				280	799578	212987	220027	213139	205397	207809
				300	800818	213442	220667	212549	206747	209229
				320	802434	214081	221024	213249	206120	209139
				340	800790	215509	221663	214623	207561	208867
				360	804802	215252	221972	214363	208122	208952
				380	803967	216121	223213	214785	207892	209362
				400	806063	216429	223481	215952	208017	210064
				420	803528	216215	224380	215711	209049	211894
				440	804207	217276	223296	215809	208704	211313
				460	804679	218096	224505	216830	209600	211956
				480	805046	217656	224738	216476	210216	211397
				500	805767	219119	225658	218647	211287	212532
				520	805669	219421	226965	219235	211050	212239
				540	808243	221224	226870	218615	211450	213964
				560	806568	221121	228445	220016	212889	214575
				580	806568	222054	229151	221285	213004	214823
				600	806311	221164	229827	221040	213483	214462
				620	805781	223424	229670	221663	214038	214799
				640	807112	223460	230333	221731	214717	215904
				660	804837	223877	231735	222767	215348	217199
				680	806442	224763	230737	222315	215891	215834
				700	806409	225114	232126	224006	216830	218162
				720	807815	226991	233030	224711	216965	217854
				740	807684	226419	233162	224555	218024	218287
				760	806623	226814	234728	225221	219211	218474
				780	807661	228475	235271	225942	219287	219303
				800	808133	227742	235254	226180	219934	220360
				820	806350	229102	236077	228136	220994	221152
				840	807039	230018	236482	227615	220545	221314
				860	807731	230665	237291	227782	221655	221271
				880	808133	230223	237902	229638	222523	223089
				900	808506	232450	239192	229621	221089	222973
				920	807104	232047	238820	230273	223342	222938
				940	806659	232390	239876	230875	223116	224461
				960	806276	234001	240421	230848	223675	225029
				980	807357	233838	239716	231642	224602	224733
				1000	806907	233761	241144	232334	225597	225582
				1020	808213	235335	241844	233880	225794	226216
				1040	808477	235385	241654	233420	225869	225816
				1060	807873	235939	241485	234078	226516	226725
				1080	808360	235668	242784	235117	227175	227808
				1100	807615	237143	244315	234776	228365	228404
				1120	806125	237576	243758	234471	228788	227186
				1140	806036	238809	244511	237064	229082	227832
				1160	805080	238529	244818	236612	228494	229425
				1180	807445	238354	245600	236194	230132	229000
				1200	806330	239041	246137	237327	230151	229131
				1220	808399	241026	246570	237282	229803	229407
				1240	809790	240671	247855	238111	230469	230276
				1260	809317	241274	247216	239063	231266	230807
				1280	807843	242259	247169	237962	232167	230365
				1300	808646	241219	247267	238660	232441	230667
				1320	807804	241631	247961	239943	233083	231677
				1340	807437	242232	248816	240372	233357	231478
				1360	806095	243972	248757	240774	232969	231631
				1380	807451	243715	249530	240543	234293	232397
				1400	810982	244721	250098	240527	233597	232554
				1420	810060	243708	249650	241737	234163	232498
				1440	809568	244971	250395	241931	234360	232690
				1460	806104	245791	250739	242030	235142	233320
				1480	807878	244991	250906	242725	235025	233398
				1500	805292	246734	251519	242494	234839	233096
				1520	805521	245980	251387	243736	236032	233891
				1540	806272	246856	251602	243698	236309	233909
				1560	807497	247205	252441	244043	236123	233607
				1580	808627	247115	252842	243855	236573	234225
				1600	809504	246918	251962	244176	237298	233552
				1620	807115	247445	253792	244476	237214	233499
				1640	807542	249021	254009	245358	237998	232766
				1660	807197	248691	253394	245893	237459	233314
				1680	808272	249000	253700	244862	237710	234692
				1700	806647	249581	253708	245463	237400	233420
				1720	807070	249700	253876	244904	237856	234223
				1740	809176	249434	254159	245707	238028	235352
				1760	809757	250935	255204	246586	239466	235177
				1780	810639	251003	255293	244912	238236	234415
				1800	809423	250347	254722	246901	239270	235264
				1820	807090	250988	255442	247531	239834	234840
				1840	805508	250262	256625	247094	239311	234474
				1860	805988	251277	256370	247764	239239	234802
				1880	806762	251708	256624	246461	239543	235455
				1900	806209	252303	255361	246589	241033	234490
				1920	808825	251334	255802	247653	240383	235281
				1940	808289	251455	256744	247490	240045	235472
				1960	807940	250845	255594	247667	240483	235594
				1980	806816	250824	256469	248083	241135	235229
				2000	805908	252188	257846	247895	240964	234999
				2020	808233	252787	257100	247609	240949	236555
				2040	806218	252100	257278	248449	240892	236109
				2060	807098	252844	258001	248666	241806	235536
				2080	806225	253358	257223	247699	240838	235182
				2100	810026	253015	257270	248454	242203	236405
				2120	808032	252814	257579	249811	241881	235681
				2140	806569	253246	258692	249489	240951	236280
				2160	808498	253738	257808	247894	241481	236689
				2180	806723	254336	258495	249763	241348	236710
				2200	806117	255106	258031	248676	240737	236274
				2220	805822	254193	258168	249165	241900	235330
				2240	809081	254537	258502	248909	241963	236830
				2260	807660	253889	258394	247443	242168	236567
				2280	808757	254307	257915	248540	241680	237078
				2300	808216	254737	259033	248411	241702	236649
				2320	808081	255112	259794	247991	242410	236917
				2340	806691	254814	257831	249466	242150	236477
				2360	807158	255667	257649	248334	242183	236611
				2380	806299	255799	258829	249439	242318	237057
				2400	806198	254412	258963	249956	242242	236297
				2420	806692	255421	258873	248883	242484	237012
				2440	805939	255963	258929	249705	242028	236750
				2460	810470	256206	259419	249461	242241	236285
				2480	809143	255802	258754	249513	243098	237246
				2500	807515	256433	258233	249375	243152	236490
				2520	807845	256308	258378	249250	242150	237395
				2540	806730	257192	259088	249127	243043	236229
				2560	806139	256439	258552	249992	243329	236659
				2580	807014	255806	259693	249441	242725	236704
				2600	805256	256658	258740	249039	243103	237087
				2620	806457	257337	259667	249887	243388	238029
				2640	807518	258012	258097	249155	243873	237065
				2660	807036	257708	258397	250001	243241	236460
				2680	806973	257107	258612	249480	243986	235744
				2700	805990	257457	259345	249022	243223	236239
				2720	806534	258339	258970	249513	243781	236781
				2740	806929	257648	260816	250052	243550	236497
				2760	806788	258355	259378	249437	243078	236835
				2780	806740	258831	258816	248900	244411	237167
				2800	807343	258204	259962	250132	244237	237571
				2820	807192	258279	259557	249685	244566	236605
				2840	804670	257117	258611	250376	243619	237481
				2860	804592	257381	259056	250266	243504	238202
				2880	806886	258535	259610	248810	243832	237646
				2900	806191	258147	259171	249935	243534	237543
				2920	805947	259521	259749	250897	245811	238492
				2940	806714	259747	259993	250366	243919	238979
				2960	806438	258430	259501	250058	244609	236906
				2980	807673	259402	259917	251124	244665	238016
				3000	808201	259461	260459	250142	244561	238574
				3020	805368	259581	258895	249882	243595	238272
				3040	806480	258386	260743	250770	244930	236812
				3060	804592	259465	260245	250005	243943	238636
				3080	805597	258875	258919	249747	244908	238793
				3100	806061	259672	259539	250758	244897	236756
				3120	807974	258480	260716	250692	245070	238189
				3140	806157	259965	259512	249612	243747	238388
				3160	806569	260150	259762	250349	244871	238021
				3180	808268	259389	260053	250438	243970	238253
				3200	806256	260547	259756	250750	244166	238267
				3220	804565	259990	259672	249696	245170	238927
				3240	804479	261240	260376	251106	244880	237726
				3260	805587	260491	258717	250216	244685	238596
				3280	806544	260766	258736	251494	244324	238362
				3300	805671	261055	261569	250704	245906	238997
				3320	808243	260697	259479	250838	245464	238316
				3340	806115	260650	259006	250355	243984	238738
				3360	804305	260881	259685	250502	245626	238188
				3380	805306	261652	260441	249698	244096	239614
				3400	804378	261365	259346	250057	244409	238615
				3420	806235	260592	260076	251202	246390	240008
				3440	804191	259688	259428	250925	244529	238344
				3460	803978	261725	258816	250868	244777	238606
				3480	805233	261209	260794	250222	246018	238751
				3500	804945	262770	259866	250854	244753	239508
				3520	807849	261275	258903	250120	245186	238611
				3540	807243	261750	261022	251282	246369	239684
				3560	802918	262803	260346	250466	244864	238368
				3580	804888	262168	259766	251795	245438	239064
				3600	805919	263338	259545	251012	246509	238119
				3620	805714	263219	260040	250263	244345	238635
				3640	803953	261692	260414	250044	245310	238875
				3660	806532	263098	259214	251105	245478	238435
				3680	805027	263614	259677	250382	246003	237902
				3700	804447	263420	258845	250785	246106	238121
				3720	804854	262996	260408	250674	246020	239345
				3740	804861	262550	260649	251094	245794	238359
				3760	803011	263810	259687	250286	244401	238874
				3780	805503	262114	259214	250986	245921	238293
				3800	806884	263821	260506	251612	245671	239832
				3820	803263	263605	258886	250870	245827	239136
				3840	805974	262709	259478	251062	246342	238348
				3860	805933	263198	261089	251906	245213	238509
				3880	805293	263605	259651	250602	244891	239784
				3900	804720	262349	259797	251322	245807	238481
				3920	805864	262578	260217	251562	246596	238503
				3940	804131	263947	260399	251137	246175	239870
				3960	805684	263082	260054	250598	247057	238655
				3980	804125	264848	259757	250738	245453	239701
				4000	805139	264011	258977	250063	245412	240211
				4020	806514	264329	259797	251988	245932	239496
				4040	805589	265155	260507	251373	246760	239650
				4060	805441	264281	259817	251158	246598	239099
				4080	804298	263255	260807	250703	246865	238896
				4100	804414	263914	259971	252426	246347	238853
				4120	804842	265269	259957	251324	246219	238929
				4140	803638	264489	259650	251559	246393	240510
				4160	804808	264685	259501	250978	246420	239138
				4180	803908	264485	260098	251254	246260	239392
				4200	805070	264224	259395	250886	245810	239269
				4220	806766	263706	259238	252362	245546	239650
				4240	805214	265328	259615	250204	247008	238301
				4260	802037	264835	260218	250970	246076	239161
				4280	802466	265118	259928	250675	246669	239582
				4300	803702	265301	259621	251101	246291	239161
				4320	805822	264507	259695	250441	246804	239198
				4340	803443	264451	259848	251777	247572	239526
				4360	804640	265827	260243	250726	246720	239612
				4380	805457	264770	259393	250453	246751	239894
				4400	806361	266435	259449	251660	246447	240147
				4420	802963	265972	259564	250849	245975	238420
				4440	803732	264388	259815	251193	245801	238291
				4460	803080	265552	259376	251037	246066	238753
				4480	804565	265172	259734	251618	246426	238820
				4500	803074	265187	259235	250590	246700	238359
				4520	802659	265558	258784	251566	247309	239744
				4540	803538	265357	259989	251366	247046	238812
				4560	805924	265357	259472	250807	246314	239338
				4580	805563	265847	259684	251399	246764	239640
				4600	804750	266499	259762	251362	246721	239490
				4620	801674	265781	259377	250968	247204	238676
				4640	801527	265889	258658	250684	246998	239532
				4660	803359	267067	259826	251243	247019	239475
				4680	803268	267189	258996	251417	247066	239356
				4700	805148	265686	259611	250533	247172	240989
				4720	807403	266558	259160	250546	246905	238108
				4740	806008	266691	259575	251225	247042	238674
				4760	802916	266684	259062	251389	247211	239127
				4780	803149	267169	259182	251335	247225	238475
				4800	802996	265775	259553	251246	246378	240031
				4820	803215	266704	259889	251011	247113	239735
				4840	801956	266294	259084	251409	247131	239334
				4860	803174	268325	259458	250703	247321	239892
				4880	803418	266592	258985	251885	247364	238496
				4900	804018	267337	259397	252131	247869	240292
				4920	804045	266146	259655	251041	246434	239588
				4940	802710	267173	258188	251638	247416	239254
				4960	800815	266594	259561	251959	247709	238936
				4980	801582	267981	259116	252285	247528	239010
				5000	803590	267024	259731	251217	247881	240387
				5020	801580	266188	258112	251143	247855	239526
				5040	803192	268317	260220	250971	247128	238536
				5060	804012	267392	258352	250826	247666	239684
				5080	803134	268151	258796	250897	248192	239777
				5100	803453	267645	258495	251421	248107	239243
				5120	800882	267684	258645	251610	246175	240228
				5140	799491	266937	259763	251126	247125	240001
				5160	801204	267599	259077	251442	247074	239642
				5180	801720	268258	258512	251018	247410	239135
				5200	801734	267082	258059	251304	248014	239438
				5220	803084	267018	259097	251521	247680	238898
				5240	802749	268412	258476	250159	247536	239887
				5260	802838	267132	259753	250695	247894	239827
				5280	804037	267863	258017	251208	248027	240823
				5300	803838	267373	258437	251061	247597	239695
				5320	801375	267763	259127	251878	247027	239735
				5340	800931	267433	257601	251872	248023	239266
				5360	802375	268348	257367	251127	248179	241396
				5380	801267	267540	258872	252063	247013	239163
				5400	800861	267978	258195	250357	247039	240386
				5420	803874	267932	258288	251015	247791	240142
				5440	802465	268373	258804	251020	248000	239468
				5460	800886	268797	258916	250723	248527	239645
				5480	799526	269266	258233	252175	247755	239959
				5500	802175	268821	258947	251216	248567	239487
				5520	802133	269122	258512	251091	248517	239045
				5540	798228	269527	257448	250459	248099	240119
				5560	802262	268037	257953	251072	247394	240915
				5580	802340	268597	258668	252423	247746	239768
				5600	801372	269531	257544	249992	248411	240311
				5620	801644	268877	257478	251746	247685	239029
				5640	799336	268841	257306	252271	248694	240052
				5660	800882	269105	257741	252009	247563	239240
				5680	799491	268684	257798	250572	247871	241182
				5700	801204	269589	257237	251063	248480	240753
				5720	801720	268726	257872	251934	246607	239798
				5740	801734	268238	257090	251869	248567	239194
				5760	803084	268566	257762	251899	248008	240397
				5780	802749	270140	256948	251360	246686	239954
				5800	802838	269772	256169	251099	248422	239775
				5820	804037	268919	256899	251783	248219	240924
				5840	803838	269534	257215	252566	247237	241284
				5860	801375	268662	257115	251752	248464	239653
				5880	800931	269329	255891	251368	248859	240395
				5900	802375	269609	256862	252491	248028	240360
				5920	801267	269437	256332	251464	248338	240445
				5940	800861	270068	256048	251221	248179	240187
				5960	803874	269494	256223	251904	248728	240454
				5980	802465	269388	256342	251413	248810	241063
				6000	800886	270512	256473	251133	248731	240804
				6020	799526	269330	256654	251428	248904	239934
				6040	802175	271232	255492	252283	247596	238988
				6060	802133	269235	256249	251928	247647	239480
				6080	798228	269238	256471	252675	248297	239657
				6100	802262	270454	257016	251039	247237	241149
				6120	802340	270341	255973	251732	249515	240517
				6140	801372	270844	255304	252776	248538	240442
				6160	801644	270220	255761	251196	247766	239989
				6180	799336	270165	255724	250728	249065	240106
				6200	801904	270126	255568	252248	248956	241159
				6220	800882	269969	255112	251567	248121	240482
				6240	799491	270981	255227	251009	248984	240647
				6260	801204	269937	256052	251695	248652	240193
				6280	801720	270591	256349	251303	248703	239642
				6300	801734	269986	255910	250393	248061	240816
				6320	803084	271174	255597	252681	248231	239682
				6340	802749	272313	255629	251393	248848	240754
				6360	802838	270635	254808	251644	247661	240454
				6380	804037	269753	255251	252329	249188	241145
				6400	803838	271926	255384	252520	248230	240524
				6420	801375	270345	254902	252068	248715	241250
				6440	800931	270939	254949	251772	248213	239854
				6460	802375	271973	256272	251729	249208	240229
				6480	801267	271593	255737	251745	248628	240768
				6500	800861	271146	256050	251976	249475	241071
				6520	803874	270599	255798	252461	249230	239546
				6540	802465	270757	255112	252073	248899	241475
				6560	800886	271130	255072	251231	249185	240121
				6580	799526	271290	255272	252472	247671	240288
				6600	802175	270590	254090	253519	249366	241040
				6620	802133	271711	255735	252924	249075	241213
				6640	798228	271075	256171	252002	248721	240425
				6660	802262	270862	255815	252501	248362	240237
				6680	802340	271156	255843	252213	248486	239771
				6700	801372	271671	255975	253319	248786	240510
				6720	801644	271526	254675	252303	249173	240296
				6740	799336	270956	254419	252267	248747	241267
				6760	801904	271511	255978	252461	249572	241818
				6780	800882	272364	255035	252509	248738	240777
				6800	799491	271215	255244	252355	248760	240151
				6820	801204	272159	253672	253273	248490	240983
				6840	801720	271647	254371	253569	249002	240926
				6860	801734	271022	254395	253176	249222	240218
				6880	803084	272085	255241	253199	249214	241171
				6900	802749	271929	254841	251788	249322	240819
				6920	802838	271643	253691	252534	248211	241344
				6940	804037	272033	255473	253670	249369	239647
				6960	803838	272898	255416	252203	249378	241050
				6980	801375	272488	254628	253172	249999	241072
				7000	800931	272896	255116	252591	249875	240546
				7020	802375	272791	255398	253065	249977	240862
				7040	801267	272672	254457	252208	248612	240838
				7060	800861	272787	255717	253191	249875	241211
				7080	803874	272573	254641	252863	249314	241362
				7100	802465	272540	254885	251865	249032	241315
				7120	800886	272579	254736	252682	249834	240747
				7140	799526	273657	256119	253463	249223	241478
				7160	802175	272584	254706	253593	249594	241108
				7180	802133	272106	255399	252729	250186	241211
				7200	798228	273120	255586	252947	249877	242083

## Sheet: Figure 3G
Figure 3G		The influence of the Concentration of blocker on the sensitivity and specificity of the dissociative 4-Way SELECT system
				data1																															data2
					MT with 18nt blocker	Increase of FL																														WT with 18nt blocker	increase of FL
					Concentration of blocker	replicated 1	replicated 2	replicated 3	average	standard deviation																										Concentration of blocker	replicated 1	replicated 2	replicated 3	average	standard deviation
					0uM	947370	1051704	894180	964418	80133.8																										0uM	598228	606740	554996	586655	27745.6
					0.25uM	951080	815188	1.0801e+06	948789	132470																										0.25uM	51567	48606	47101	49091.3	2272.21
					0.5uM	970940	852133	1.09969e+06	974254	123811																										0.5uM	41364	41825	41067	41418.7	381.945
					1uM	897990	814524	1.01702e+06	909844	101765																										1uM	37002	35946	39879	37609	2035.55
					2uM	1.04472e+06	913450	841918	933362	102856																										2uM	33545	38528	36300	36124.3	2496.14
					4uM	928980	921694	832641	894438	53641.9																										4uM	37398	34044	36849	36097	1799.02
				data1-1	MT without blocker				data1-2	MT with 0.25uM blocker				data1-3	MT with 0.5uM blocker				data1-4	MT with 1uM blocker				data1-5	MT with 2uM blocker				data1-6	MT with 4uM blocker					data2-1	WT without blocker				data2-2	WT with 0.25uM blocker				data2-3	WT with 0.5uM blocker
				Time(s)	replicated 1	replicated 2	replicated 3		Time(s)	replicated 1	replicated 2	replicated 3		Time(s)	replicated 1	replicated 2	replicated 3		Time(s)	replicated 1	replicated 2	replicated 3		Time(s)	replicated 1	replicated 2	replicated 3		Time(s)	replicated 1	replicated 2	replicated 3			Time(s)	replicated 1	replicated 2	replicated 3		Time(s)	replicated 1	replicated 2	replicated 3		Time(s)	replicated 1	replicated 2	replicated 3
Sequences used:		Probe-4-F		0	1025580	786259	1061487		0	567305	716691	528285		0	419066	509222	486200		0	311917	427771	324217		0	338943	313364	277958		0	302590	348402	244037			0	681948	681948	644228		0	201433	226434	218765		0	214621	214621	207236
		Probe-4-Q		20	1108850	887563	1108688		20	593034	717068	556504		20	443222	518693	504961		20	336507	441283	340118		20	380755	339242	289627		20	327428	372430	260155			20	755772	729629	724389		20	203392	228046	218185		20	212035	213103	206785
		EGFR-AG-MT-9-7		40	1153490	964083	1123571		40	616257	718360	584591		40	465697	529469	523116		40	359371	453784	355865		40	406504	363211	301781		40	351621	398546	275090			40	775509	755772	744017		40	205132	229370	220818		40	213103	215904	209415
		EGFR-AG-WT-9-7		60	1171060	1033402	1141539		60	633396	725157	609556		60	487822	539473	540554		60	381628	468781	370121		60	429433	385874	310499		60	371853	420095	289476			60	793282	768123	749283		60	210465	231460	222201		60	215904	218364	210823
		EGFR-AG-NT-9-7		80	1179520	1071985	1157791		80	648986	732362	638484		80	504548	548296	558010		80	399568	485713	385290		80	453304	403700	319834		80	393017	437409	303853			80	795800	775509	752473		80	211916	232958	223843		80	217532	220667	212549
		EGFR-AG-Blocker-18		100	1193110	1115303	1158725		100	661327	735238	667932		100	520798	561957	576180		100	416675	498696	399675		100	475394	419395	328410		100	409889	457083	319208			100	798240	782194	756740		100	212787	231277	223092		100	218364	223213	214785
				120	1192800	1150600	1163086		120	675091	741328	690662		120	535529	569476	590688		120	432105	512110	413935		120	493308	435160	336162		120	427275	474701	331049			120	802434	786572	759955		120	214081	232649	223825		120	221024	224505	216830
				140	1198860	1180164	1174263		140	687951	748058	714523		140	550528	579976	605618		140	445629	523740	426492		140	510260	448864	344129		140	441943	487827	341324			140	804802	788509	764300		140	215252	232684	223946		140	221972	226870	218615
				160	1197860	1195529	1178509		160	699074	751506	738165		160	563530	588838	617919		160	458551	531586	437024		160	525858	460029	352171		160	456595	503392	352440			160	806063	793282	761947		160	216429	231729	222834		160	223481	229670	221663
				180	1194960	1216924	1182354		180	708108	756237	757488		180	573226	599008	632023		180	470753	545041	448803		180	541567	472226	359427		180	469166	518876	361616			180	805046	794084	762277		180	217656	231474	222246		180	224738	230737	222315
				200	1202110	1238708	1188834		200	721001	762406	780126		200	586849	604909	646722		200	482127	551064	459041		200	557640	482843	369190		200	481531	531904	371274			200	805669	795800	762388		200	219421	231583	223340		200	226965	234728	225221
				220	1198880	1247220	1196122		220	727730	765384	804372		220	595020	614234	660463		220	491933	562114	469415		220	571688	494126	376409		220	492170	544587	380897			220	806568	798684	765726		220	221121	231814	224522		220	228445	236482	227615
				240	1202010	1254756	1188694		240	738094	766868	822340		240	604407	621556	672606		240	500660	568970	478899		240	583484	503835	383105		240	503860	558245	390192			240	807112	798240	766021		240	223460	231083	225441		240	230333	238820	230273
				260	1197920	1263057	1193992		260	746778	771696	844452		260	615034	628233	685502		260	510063	578720	488855		260	595341	513344	390378		260	514565	572074	397874			260	806442	800303	764636		260	224763	231405	225068		260	230737	241144	232334
				280	1200400	1271838	1198924		280	755272	778113	868996		280	623480	635391	697012		280	519094	588176	496305		280	604674	520417	399573		280	523595	583782	406637			280	807815	799578	768064		280	226991	231706	225763		280	233030	241485	234078
				300	1202410	1273079	1197397		300	765466	781226	887702		300	633193	642955	711906		300	527499	594110	505449		300	616252	528558	407155		300	532953	594449	414036			300	808133	800818	765796		300	227742	230698	226898		300	235254	244511	237064
				320	1198360	1275668	1195848		320	771141	790934	910837		320	641260	649731	724939		320	535993	603362	512935		320	624172	536907	413902		320	542572	606155	420035			320	807039	802434	767109		320	230018	231435	227135		320	236482	246570	237282
				340	1201740	1279548	1205342		340	777942	795986	931821		340	649459	657170	737486		340	541954	609734	519836		340	632287	543154	421503		340	549131	618898	427962			340	808133	800790	767127		340	230223	233286	228314		340	237902	247267	238660
				360	1199860	1284815	1201408		360	788193	795768	954390		360	659835	661085	750437		360	550221	616974	528639		360	640551	550354	428301		360	559200	628275	434671			360	806276	804802	768233		360	234001	232430	230294		360	240421	249530	240543
				380	1197330	1281001	1199053		380	794113	801914	974792		380	665785	670236	762398		380	556051	626584	539034		380	647450	556142	435551		380	566086	638343	441830			380	806907	803967	767796		380	233761	233144	231025		380	241144	250395	241931
				400	1205520	1283113	1203978		400	804346	806901	997392		400	672636	673677	772475		400	562450	632048	543277		400	655326	563993	442999		400	572464	645588	447412			400	808477	806063	770446		400	235385	233444	232218		400	241654	251387	243736
				420	1196630	1291451	1207862		420	809118	811726	1.01669e+06		420	679490	682115	784361		420	570577	638632	547940		420	660062	570676	448999		420	580794	656457	453294			420	806125	803528	767228		420	237576	233750	233439		420	243758	251962	244176
				440	1200720	1293023	1200915		440	822287	816033	1.03536e+06		440	687028	685955	795542		440	577018	644941	555898		440	668691	577261	456360		440	585926	665162	460951			440	805080	804207	768147		440	238529	235030	234358		440	244818	253700	244862
				460	1200310	1285141	1204003		460	826705	819168	1.06128e+06		460	696162	691663	808620		460	583557	651500	562281		460	674118	581434	461980		460	594507	673371	466522			460	806330	804679	768371		460	239041	235430	236616		460	246137	255204	246586
				480	1195510	1287029	1210241		480	835328	827230	1.07908e+06		480	701021	699312	820854		480	590058	656680	567129		480	678648	588033	467787		480	600090	684151	472602			480	807843	805046	768559		480	242259	236227	236633		480	247169	255442	247531
				500	1202490	1289439	1203110		500	844484	828315	1098390		500	708764	704394	831156		500	594247	662658	574627		500	684448	593336	472517		500	606019	690962	477137			500	807804	805767	768695		500	241631	237375	238451		500	247961	255361	246589
				520	1197240	1293247	1202487		520	850169	836376	1.11572e+06		520	718654	706945	845108		520	602440	668736	579231		520	689422	598555	478871		520	612485	700349	484013			520	806095	805669	768781		520	243972	237532	237991		520	248757	256469	248083
				540	1195200	1284490	1209534		540	857479	839108	1.13917e+06		540	724084	714372	853166		540	607598	673903	585499		540	695059	603580	484130		540	618716	707902	486432			540	809568	808243	766719		540	244971	238536	239467		540	250395	258001	248666
				560	1200540	1284453	1201795		560	865104	839618	1.15077e+06		560	730242	719208	866375		560	613701	680748	590854		560	700594	609244	489752		560	624552	716776	492500			560	807878	806568	767896		560	244991	238907	240564		560	250906	258692	249489
				580	1196860	1290467	1203064		580	870938	847218	1.17372e+06		580	736616	726425	874646		580	618524	685452	596297		580	705936	614440	495800		580	629818	722371	497743			580	805521	806568	768212		580	245980	239554	241630		580	251387	258031	248676
				600	1201120	1286593	1206336		600	880601	848679	1.18797e+06		600	742996	729932	888720		600	623332	691488	601671		600	710209	617305	499176		600	634577	727891	502270			600	809504	806311	767852		600	246918	240031	242715		600	251962	257915	248540
				620	1196220	1282015	1205456		620	883947	853662	1.2048e+06		620	753194	732317	899396		620	630425	694896	605100		620	714544	624783	502428		620	642314	738874	506880			620	807542	805781	765375		620	249021	239282	242690		620	254009	257649	248334
				640	1194640	1284921	1196753		640	892735	856264	1.22639e+06		640	758570	740146	914275		640	635470	702984	612603		640	719361	626652	507510		640	647261	743011	512288			640	808272	807112	764445		640	249000	241130	243657		640	253700	258929	249705
				660	1197540	1290468	1204027		660	899410	861988	1.23766e+06		660	765307	743867	923939		660	641680	703070	615737		660	724813	631971	512828		660	652402	750755	514060			660	809757	804837	766940		660	250935	242257	244980		660	255204	258378	249250
				680	1197320	1283956	1210852		680	906029	862640	1.25228e+06		680	770364	747829	934099		680	644512	711547	620275		680	727717	636912	517210		680	657021	758093	519785			680	809423	806442	768320		680	250347	241567	245572		680	254722	259693	249441
				700	1198260	1281393	1196114		700	912459	869860	1.27306e+06		700	779602	753977	946010		700	649484	716047	625050		700	730377	639450	520935		700	662817	760565	523709			700	805508	806409	767190		700	250262	243570	246809		700	256625	258397	250001
				720	1197760	1285524	1198182		720	916630	874506	1.283e+06		720	785034	759965	958801		720	657394	717858	630914		720	735015	644472	524806		720	669040	768317	528425			720	808825	807815	768627		720	251334	244081	247834		720	255802	260816	250052
				740	1192650	1294990	1202888		740	925126	875632	1.29482e+06		740	791635	760827	964950		740	660301	719935	632593		740	740127	648120	528530		740	671856	773114	532714			740	807940	807684	764518		740	250845	244760	247457		740	255594	259557	249685
				760	1197090	1285462	1197484		760	934942	879806	1.31149e+06		760	798809	767504	980050		760	667692	729224	638418		760	742684	652959	532950		760	676680	780910	535370			760	805908	806623	765058		760	252188	245415	249387		760	257846	259171	249935
				780	1196060	1286198	1202678		780	939615	884934	1.32112e+06		780	805031	768596	989990		780	671168	730286	644706		780	746598	657032	534523		780	683880	785278	540553			780	806225	807661	764958		780	253358	246435	249289		780	257223	259501	250058
				800	1201180	1284535	1197889		800	943908	887168	1.32989e+06		800	808820	774177	1.00283e+06		800	676626	733776	646653		800	749497	660086	538240		800	687550	790720	544792			800	808032	808133	765568		800	252814	247037	250059		800	257579	260743	250770
				820	1196020	1290405	1195383		820	947346	886584	1.34318e+06		820	817426	778419	1.01157e+06		820	682985	740977	652235		820	755226	665290	542902		820	691635	795853	547493			820	808498	806350	765595		820	253738	247541	250782		820	257808	260716	250692
				840	1191620	1287979	1189623		840	956895	891500	1.35232e+06		840	820517	783742	1.0232e+06		840	685740	744156	657113		840	756300	666732	545312		840	697531	802239	552811			840	809081	807039	767271		840	254537	246876	250437		840	258502	259756	250750
				860	1200220	1286055	1196155		860	965816	894200	1.36176e+06		860	827851	785859	1.03271e+06		860	690000	744282	662129		860	761342	671523	548827		860	699736	802976	555682			860	808757	807731	764073		860	254307	248445	252398		860	257915	258736	251494
				880	1194580	1284622	1197227		880	966803	897328	1.37278e+06		880	833767	787937	1.04482e+06		880	692008	750344	665402		880	764240	677550	554179		880	706987	811193	560713			880	808081	808133	763995		880	255112	249069	252154		880	259794	259006	250355
				900	1197400	1290857	1192993		900	970813	904522	1.38285e+06		900	837773	790784	1.05572e+06		900	697700	756122	669234		900	767622	677293	555879		900	710818	815973	564353			900	806198	808506	764012		900	254412	250337	253358		900	258963	260076	251202
				920	1198400	1286281	1191777		920	978503	904898	1.38449e+06		920	845025	793250	1.06305e+06		920	703716	756186	673818		920	770139	681289	559375		920	712887	818746	565721			920	805939	807104	766534		920	255963	250052	253505		920	258929	259866	250854
				940	1194300	1284252	1196149		940	982138	905972	1.39132e+06		940	850265	798575	1.08063e+06		940	705941	760351	676517		940	772717	687197	562563		940	719409	826477	568628			940	809143	806659	762509		940	255802	250888	255544		940	258754	259766	251795
				960	1198220	1290238	1191234		960	990629	907374	1.39782e+06		960	854005	803171	1.08758e+06		960	708555	763564	682185		960	776374	688524	567090		960	724265	826549	573640			960	806139	806276	764578		960	256439	251096	254033		960	258552	259214	251105
				980	1193710	1289858	1188796		980	991230	912616	1.39919e+06		980	860596	803825	1.09726e+06		980	715596	767896	686613		980	782413	694959	568955		980	730069	831768	576082			980	805256	807357	765733		980	256658	251921	255592		980	258740	260408	250674
				1000	1192250	1286217	1188615		1000	994826	912633	1.40338e+06		1000	866847	805710	1.1096e+06		1000	718166	768024	687576		1000	784311	694565	571733		1000	730605	836065	580003			1000	807518	806907	763265		1000	258012	252615	255014		1000	258097	260506	251612
				1020	1199110	1287964	1187091		1020	1005600	916102	1.41443e+06		1020	868013	810646	1.11487e+06		1020	723797	773274	693554		1020	787431	699219	576078		1020	735566	840732	582706			1020	806534	808213	765458		1020	258339	253389	255526		1020	258970	259651	250602
				1040	1193080	1290452	1186746		1040	1005680	921386	1.41185e+06		1040	873013	814390	1.12714e+06		1040	725028	775550	698120		1040	791223	701895	578381		1040	741860	844911	586266			1040	806788	808477	765600		1040	258355	253094	256775		1040	259378	260054	250598
				1060	1199890	1285885	1186759		1060	1017350	921966	1.41731e+06		1060	880477	816550	1.13771e+06		1060	729377	778832	698885		1060	794178	704055	581324		1060	743366	846030	588218			1060	807343	807873	763201		1060	258204	252731	256798		1060	259962	260507	251373
				1080	1197610	1285605	1186566		1080	1016210	922728	1.42591e+06		1080	884679	820937	1.14722e+06		1080	732988	779046	704759		1080	796504	707541	583197		1080	749940	857749	592296			1080	806886	808360	763048		1080	258535	252607	257396		1080	259610	259971	252426
				1100	1193960	1287910	1182760		1100	1019360	931480	1.41591e+06		1100	890661	821674	1.1521e+06		1100	736354	786235	708881		1100	801021	708290	586952		1100	753217	856365	596827			1100	805947	807615	765118		1100	259521	255132	258607		1100	259749	260098	251254
				1120	1199070	1291008	1184557		1120	1023600	929727	1.42188e+06		1120	897489	827869	1.16457e+06		1120	740403	789362	712613		1120	803436	714778	589586		1120	757877	860530	599093			1120	806438	806125	764303		1120	258430	256241	257895		1120	259501	260218	250970
				1140	1192800	1286208	1191804		1140	1029130	932403	1.432e+06		1140	898557	827058	1.17575e+06		1140	742631	790586	715515		1140	806562	716210	592954		1140	761702	866421	600053			1140	806480	806036	762021		1140	258386	256699	257976		1140	260743	259848	251777
				1160	1195190	1285344	1181342		1160	1035880	935468	1.42524e+06		1160	903293	835332	1.1801e+06		1160	746612	794275	718820		1160	810411	719458	594929		1160	765640	871050	605328			1160	805597	805080	764176		1160	258875	256584	258553		1160	258919	259564	250849
				1180	1191120	1287875	1181207		1180	1039350	937370	1.43095e+06		1180	910100	833556	1.19329e+06		1180	751738	795242	726432		1180	811831	722379	598268		1180	770773	871711	606455			1180	807974	807445	761930		1180	258480	256771	259159		1180	260716	259734	251618
				1200	1188730	1293660	1188520		1200	1040230	935991	1.43573e+06		1200	913132	837781	1.19897e+06		1200	752459	797905	725008		1200	819463	724046	600730		1200	775411	876637	608766			1200	806256	806330	763171		1200	260547	256703	259076		1200	259756	259472	250807
				1220	1193670	1283566	1180711		1220	1050710	940064	1.43226e+06		1220	918552	839150	1.20892e+06		1220	757197	802884	730353		1220	819277	725019	603918		1220	777487	879482	612737			1220	804479	808399	761358		1220	261240	257389	259195		1220	260376	258658	250684
				1240	1192460	1281881	1179446		1240	1047250	943743	1.43344e+06		1240	920877	843524	1.21532e+06		1240	760918	802621	734137		1240	821652	730051	605040		1240	779753	880748	617740			1240	806544	809790	761236		1240	260766	258390	260280		1240	258736	259160	250546
				1260	1195930	1289340	1182019		1260	1050650	945070	1.43304e+06		1260	924307	840829	1.2265e+06		1260	762418	804967	734603		1260	825195	731278	608009		1260	785911	883815	616564			1260	804305	809317	763153		1260	260881	259271	260111		1260	259685	259553	251246
				1280	1193200	1289388	1182778		1280	1055850	944902	1.43382e+06		1280	928499	849887	1.22798e+06		1280	767997	808198	740630		1280	824916	736079	610719		1280	788060	888201	619982			1280	804378	807843	763970		1280	261365	258525	262526		1280	259346	259458	250703
				1300	1186130	1282564	1177513		1300	1057240	948861	1.43505e+06		1300	932475	850763	1.23721e+06		1300	768741	809134	743578		1300	832344	737225	612138		1300	793122	891471	624016			1300	804191	808646	762024		1300	259688	258875	262095		1300	259428	258188	251638
				1320	1193500	1278792	1182810		1320	1066200	953918	1.43864e+06		1320	937350	851572	1.24766e+06		1320	771426	812972	748622		1320	835496	741357	616262		1320	795415	892631	626365			1320	807849	807804	763547		1320	261275	258551	261737		1320	258903	258112	251143
				1340	1190450	1285257	1186322		1340	1064210	954015	1.43458e+06		1340	939822	854645	1.25255e+06		1340	775370	816952	750822		1340	837330	744175	620282		1340	802673	897598	628379			1340	802918	807437	760724		1340	262803	259420	261954		1340	260346	258495	251421
				1360	1194270	1286740	1177264		1360	1069520	957261	1.4348e+06		1360	940651	857798	1.2593e+06		1360	776526	817560	752267		1360	843052	744447	620989		1360	803988	901858	632294			1360	805919	806095	762713		1360	263338	259850	262327		1360	259545	258512	251018
				1380	1192000	1282108	1177070		1380	1072620	958587	1.43898e+06		1380	946822	860203	1.26703e+06		1380	781501	821467	759730		1380	841671	747815	621283		1380	805078	903662	633336			1380	805027	807451	761857		1380	263614	260591	262514		1380	259677	258476	250159
				1400	1189130	1281840	1181138		1400	1072770	959074	1.43006e+06		1400	948123	861564	1.26778e+06		1400	782816	824250	758666		1400	845886	751375	624283		1400	809675	908902	635340			1400	804854	810982	762593		1400	262996	260348	262286		1400	260408	259127	251878
				1420	1193750	1291959	1175014		1420	1079790	964152	1.43059e+06		1420	955134	865764	1276236		1420	783931	826222	766262		1420	847376	751467	627075		1420	810363	907568	639212			1420	803011	810060	761647		1420	263810	260603	262244		1420	259687	258195	250357
				1440	1185890	1284353	1174778		1440	1076790	962937	1.44183e+06		1440	954106	867277	1.28813e+06		1440	790535	825212	768846		1440	851739	755582	629945		1440	814872	910774	641366			1440	805974	809568	762581		1440	262709	260648	263615		1440	259478	258233	252175
				1460	1192520	1282196	1178306		1460	1079980	963276	1.43092e+06		1460	956610	870875	1.2883e+06		1460	792220	827394	770730		1460	855466	755843	632885		1460	818313	919198	643962			1460	805293	806104	760365		1460	263605	261172	261834		1460	259651	257953	251072
				1480	1188340	1284769	1176485		1480	1084110	969794	1.42896e+06		1480	965544	874598	1.29384e+06		1480	794483	833509	772587		1480	858512	759169	634587		1480	823358	917244	645744			1480	805864	807878	761355		1480	262578	261730	263580		1480	260217	257478	251746
				1500	1185300	1291836	1173237		1500	1084430	972813	1.43508e+06		1500	963174	873751	1.30408e+06		1500	796460	828919	778988		1500	862292	762873	637543		1500	826288	917361	651012			1500	805139	805292	761147		1500	264011	262309	263553		1500	258977	257237	251063
				1520	1191570	1284964	1178417		1520	1090650	971604	1.43042e+06		1520	972000	874699	1.30445e+06		1520	797322	834268	782100		1520	865156	764950	638298		1520	826084	927162	651551			1520	805589	805521	761597		1520	265155	262414	265209		1520	260507	256948	251360
				1540	1187290	1284881	1177675		1540	1089080	970550	1.42595e+06		1540	974255	880143	1.30757e+06		1540	801949	836496	783167		1540	866541	767481	641926		1540	833040	922530	653762			1540	804298	806272	761836		1540	263255	263435	263197		1540	260807	257115	251752
				1560	1188000	1285794	1172614		1560	1092390	975177	1.43015e+06		1560	975378	884321	1.31587e+06		1560	804111	837330	786573		1560	868752	769296	643761		1560	836925	925980	656438			1560	804808	807497	761080		1560	264685	262454	263116		1560	259501	256048	251221
				1580	1187010	1290939	1176646		1580	1094580	977198	1.42749e+06		1580	980533	883289	1.31909e+06		1580	807786	839083	789871		1580	873097	772056	647439		1580	839822	932975	657929			1580	805070	808627	762651		1580	264224	262343	263185		1580	259395	256473	251133
				1600	1185010	1284922	1177670		1600	1096300	976328	1.42064e+06		1600	980148	885256	1.32423e+06		1600	808168	842347	793598		1600	874890	772804	646393		1600	840749	932926	660103			1600	805214	809504	761368		1600	265328	263543	263710		1600	259615	256471	252675
				1620	1191320	1284069	1171766		1620	1107990	980337	1.42936e+06		1620	983150	887680	1.33016e+06		1620	812273	844282	794793		1620	877875	775472	649703		1620	844182	932789	664316			1620	805822	807115	761642		1620	264507	263920	264951		1620	259695	255761	251196
				1640	1183990	1288946	1171530		1640	1100100	978282	1.42515e+06		1640	987882	889928	1.33127e+06		1640	813592	843132	801782		1640	881635	776794	653504		1640	846197	939367	666348			1640	804640	807542	760152		1640	265827	265211	265256		1640	260243	255227	251009
				1660	1187800	1286958	1174649		1660	1104850	979086	1.41897e+06		1660	986954	892046	1.33055e+06		1660	816055	847866	800432		1660	882993	781165	654569		1660	853093	937641	666599			1660	806361	807197	759554		1660	266435	264254	264791		1660	259449	255597	252681
				1680	1186480	1282191	1168405		1680	1105170	981994	1.42364e+06		1680	993628	897461	1.3454e+06		1680	819996	848371	805327		1680	885266	781796	656858		1680	855174	941566	668078			1680	804565	808272	760084		1680	265172	264612	264386		1680	259734	255251	252329
				1700	1183750	1281042	1170250		1700	1106980	984070	1.42272e+06		1700	993526	896204	1.3405e+06		1700	820290	848232	807966		1700	890240	784665	659633		1700	859693	944600	672931			1700	802659	806647	760991		1700	265558	266070	264878		1700	258784	256272	251729
				1720	1189720	1293521	1170008		1720	1112720	985263	1420896		1720	996523	897977	1.34513e+06		1720	823884	852442	810810		1720	891208	785951	662780		1720	860766	946935	673828			1720	805924	807070	758780		1720	265357	265046	264913		1720	259472	255112	252073
				1740	1183680	1285479	1171984		1740	1112220	989600	1.41833e+06		1740	1000640	903427	1.35631e+06		1740	824204	855502	812339		1740	893227	790064	662334		1740	860981	947215	675427			1740	801527	809176	758036		1740	265889	265615	265493		1740	258658	255735	252924
				1760	1183870	1281189	1168741		1760	1113390	989256	1.41789e+06		1760	999950	900947	1.35507e+06		1760	826786	856130	813394		1760	897680	790979	665743		1760	863350	950088	681060			1760	803268	809757	761384		1760	267189	265942	264861		1760	258996	255975	253319
				1780	1188480	1282159	1166534		1780	1119690	990060	1.41582e+06		1780	1007570	904319	1.3536e+06		1780	830464	855906	816935		1780	899746	792801	667629		1780	867610	954824	682157			1780	807403	810639	759562		1780	266558	266789	263690		1780	259160	255978	252461
				1800	1184970	1287050	1172770		1800	1116770	992336	1.41825e+06		1800	1006210	906034	1364823		1800	832146	860350	820720		1800	898018	793505	672153		1800	871296	954676	680752			1800	802996	809423	759619		1800	265775	265553	264823		1800	259553	254371	253569
				1820	1192590	1284041	1162902		1820	1121100	995236	1.41525e+06		1820	1006350	907166	1.35671e+06		1820	833161	860240	824186		1820	900883	796434	672158		1820	873528	953686	686927			1820	801956	807090	760524		1820	266294	265947	265302		1820	259084	253691	252534
				1840	1182600	1281334	1163637		1840	1119010	991718	1.41152e+06		1840	1014890	909296	1.362e+06		1840	836691	861103	828462		1840	905781	800282	673966		1840	877510	956497	685547			1840	803418	805508	759789		1840	266592	265793	264549		1840	258985	255116	252591
				1860	1181940	1285948	1168104		1860	1118220	994104	1.41409e+06		1860	1014200	914113	1.37264e+06		1860	838746	867012	827365		1860	909300	801769	677719		1860	882069	960793	687146			1860	800815	805988	759355		1860	266594	266290	264527		1860	259561	254641	252863
				1880	1185350	1288634	1162300		1880	1124870	995576	1.41498e+06		1880	1018770	913542	1.37069e+06		1880	839239	861637	831326		1880	914314	801307	677581		1880	883757	956437	692636			1880	803590	806762	760329		1880	267024	267280	265271		1880	259731	256119	253463
				1900	1182130	1281902	1163112		1900	1122550	994824	1.40869e+06		1900	1019350	912765	1.36774e+06		1900	841706	864388	836627		1900	916472	805323	679012		1900	885567	962618	694663			1900	803192	806209	759597		1900	268317	266823	264029		1900	260220	255517	253311
				1920	1191550	1284011	1162828		1920	1124560	998691	1.40751e+06		1920	1020250	917985	1377000		1920	843385	866317	834690		1920	914946	806150	682461		1920	885790	965169	694229			1920	800882	808825	760910		1920	267684	268041	264594		1920	258645	255687	253084
				1940	1184630	1286675	1166739		1940	1124970	1.0026e+06	1.40928e+06		1940	1026930	918786	1.37234e+06		1940	848604	868734	837367		1940	918508	809267	684533		1940	887521	965280	695650			1940	801204	808289	760070		1940	267599	267511	264511		1940	259077	255353	253548
				1960	1181790	1291213	1160812		1960	1127010	999272	1.40721e+06		1960	1025320	917172	1.37613e+06		1960	848528	869632	843752		1960	919066	811439	684522		1960	888728	969145	701951			1960	801734	807940	761184		1960	267082	267641	263585		1960	258059	255237	252622
				1980	1188100	1282677	1162786		1980	1131070	1.00368e+06	1.40626e+06		1980	1031310	918667	1.38052e+06		1980	849785	869130	845335		1980	919386	812300	688163		1980	895087	968942	699814			1980	804037	806816	760416		1980	267863	267935	265866		1980	258017	255268	253207
				2000	1184230	1280712	1165677		2000	1129560	1.0066e+06	1.41104e+06		2000	1028820	924294	1.38107e+06		2000	853562	870134	847060		2000	923389	815375	690799		2000	897415	969451	701478			2000	801375	805908	758048		2000	267763	269202	266197		2000	259127	254490	253278
				2020	1187450	1287530	1159524		2020	1128790	1001985	1.40147e+06		2020	1034270	923752	1.37971e+06		2020	854266	870414	849414		2020	925614	815417	690261		2020	900069	972023	704248			2020	802375	808233	757620		2020	268348	270114	266607		2020	257367	254854	254153
				2040	1182460	1285932	1161193		2040	1131860	1.00393e+06	1.40293e+06		2040	1036700	923084	1.3831e+06		2040	856449	872521	854307		2040	930079	821007	693348		2040	901711	975356	707063			2040	802465	806218	758347		2040	268373	269208	266328		2040	258804	255672	253784
				2060	1181140	1281834	1160894		2060	1131680	1007679	1.40679e+06		2060	1038790	930926	1.38425e+06		2060	857233	875299	854021		2060	934459	820953	695692		2060	905636	976272	707014			2060	799526	807098	758705		2060	269266	268461	266221		2060	258233	254336	252238
				2080	1186320	1284550	1155318		2080	1139770	1007778	1.40056e+06		2080	1041970	923359	1.38099e+06		2080	861999	874225	855891		2080	934407	822058	697608		2080	907192	973654	710274			2080	802133	806225	758963		2080	269122	268605	267359		2080	258512	254890	252216
				2100	1183050	1287724	1158687		2100	1131870	1006545	1.39787e+06		2100	1044830	928175	1386666		2100	864250	878390	860571		2100	933294	824431	700112		2100	906328	978956	711989			2100	801372	810026	756690		2100	269531	269774	267261		2100	257544	257772	254289
				2120	1185090	1283195	1159831		2120	1132650	1006608	1.40955e+06		2120	1040870	930713	1.38722e+06		2120	865172	877766	861488		2120	936062	825546	700522		2120	909149	981947	712866			2120	799336	808032	757423		2120	268841	270298	268546		2120	257306	258631	253489
				2140	1183560	1282736	1162381		2140	1137240	1.0085e+06	1.39886e+06		2140	1048540	929136	1.38329e+06		2140	866648	877684	865477		2140	938523	828373	702819		2140	912205	983053	715405			2140	799491	806569	759923		2140	268684	269654	269011		2140	257798	258460	254018
				2160	1178690	1284658	1153391		2160	1137170	1.00882e+06	1.4012e+06		2160	1046810	932639	1.38846e+06		2160	867497	878986	866136		2160	941066	827369	703798		2160	914877	984078	717049			2160	803084	808498	757363		2160	268566	270064	268799		2160	257762	258340	254127
				2180	1184390	1285918	1158114		2180	1136570	1.00756e+06	1.40397e+06		2180	1050320	933012	1.38954e+06		2180	867948	881064	867523		2180	943477	828975	707652		2180	919049	982704	717985			2180	802838	806723	758249		2180	269772	270305	269918		2180	256169	257750	254256
				2200	1179760	1282162	1163844		2200	1137770	1012452	1.39643e+06		2200	1046570	933889	1.38753e+06		2200	870868	880166	870468		2200	943635	834132	707114		2200	921067	984987	717948			2200	803838	806117	755881		2200	269534	271295	268650		2200	257215	258501	253924
				2220	1183130	1278795	1157316		2220	1138180	1.01238e+06	1.39555e+06		2220	1049170	935819	1.38684e+06		2220	871698	880927	871864		2220	947271	832372	710323		2220	925543	986717	722314			2220	801267	805822	757555		2220	269437	271235	270044		2220	256332	259232	253982
				2240	1182110	1281463	1154297		2240	1138140	1014603	1.40522e+06		2240	1059640	936845	1.39599e+06		2240	875324	885354	875679		2240	949389	836207	711249		2240	924115	990373	725734			2240	803874	809081	757820		2240	269494	271267	268807		2240	256223	258168	254264
				2260	1180820	1289340	1160301		2260	1140620	1.01463e+06	1.39664e+06		2260	1054890	939544	1.39106e+06		2260	876597	883897	878381		2260	947778	837653	715070		2260	926774	987512	728278			2260	800886	807660	757840		2260	270512	269747	270400		2260	256473	258430	255094
				2280	1181530	1281042	1154600		2280	1144100	1.01485e+06	1.39268e+06		2280	1058290	936121	1388610		2280	876597	883262	878546		2280	954313	838514	715721		2280	928344	988711	727452			2280	798228	808757	756796		2280	269238	272975	270811		2280	256471	259188	254438
				2300	1179060	1281283	1151290		2300	1141400	1011231	1.39891e+06		2300	1060350	938845	1393416		2300	879997	885973	882999		2300	951745	839917	718427		2300	928440	995197	730698			2300	802340	808216	757924		2300	270341	273618	271221		2300	255973	259472	254194
				2320	1180710	1286378	1157272		2320	1142940	1014864	1.39875e+06		2320	1061480	942756	1.39133e+06		2320	880949	889420	883670		2320	956715	840321	720900		2320	931614	992184	731350			2320	801644	808081	760040		2320	270220	272240	271638		2320	255761	258546	253672
				2340	1181240	1283599	1157795		2340	1142780	1013538	1.39178e+06		2340	1067710	938997	1.38931e+06		2340	882432	883716	885785		2340	956691	842445	721810		2340	935005	992697	730967			2340	799491	806691	756206		2340	270981	271657	271702		2340	255227	258707	254219
				2360	1175370	1279279	1153758		2360	1140410	1014801	1.39809e+06		2360	1063090	942558	1.38993e+06		2360	885295	889078	890267		2360	960817	843741	721713		2360	937272	996367	734855			2360	801720	807158	755363		2360	270591	271794	272138		2360	256349	260035	254560
				2380	1185250	1278666	1155970		2380	1149590	1.01478e+06	1.39076e+06		2380	1065270	948570	1.39014e+06		2380	885628	886392	888646		2380	963895	846011	723643		2380	940871	998600	735672			2380	803084	806299	758102		2380	271174	271387	271716		2380	255597	259263	253745
				2400	1177000	1280675	1158641		2400	1146630	1.02087e+06	1.39225e+06		2400	1070120	943950	1.3946e+06		2400	888773	891194	891195		2400	966356	847836	727406		2400	944423	997102	736855			2400	803838	806198	757451		2400	271926	273377	272337		2400	255384	260210	254891
				2420	1177660	1286557	1150705		2420	1145240	1014060	1.398e+06		2420	1070620	945612	1397574		2420	889855	888961	895459		2420	970764	849006	727336		2420	937094	996607	739499			2420	800931	806692	757150		2420	270939	273869	271871		2420	254949	260219	254598
				2440	1178290	1279910	1149983		2440	1151140	1013658	1.38918e+06		2440	1077010	945939	1.39406e+06		2440	892348	890186	897293		2440	967573	849692	728401		2440	942512	999860	738023			2440	801267	805939	756731		2440	271593	273130	271680		2440	255737	259264	253995
				2460	1177610	1282384	1156401		2460	1141090	1019370	1.38753e+06		2460	1071540	948174	1.39168e+06		2460	891646	889783	896308		2460	965601	855452	730430		2460	941882	1.00155e+06	742421			2460	800886	810470	757577		2460	271130	272494	271432		2460	255072	260440	254554
				2480	1182690	1285912	1149957		2480	1149760	1.01707e+06	1.39444e+06		2480	1074010	945864	1.39974e+06		2480	893956	894210	902081		2480	971061	853355	733333		2480	943876	1.00341e+06	744061			2480	802175	809143	755494		2480	270590	272762	271655		2480	254090	260517	253513
				2500	1177270	1281262	1150898		2500	1149120	1.01667e+06	1.38959e+06		2500	1079980	949448	1.39258e+06		2500	896427	895822	903249		2500	973508	856056	735817		2500	946826	1.003e+06	743921			2500	798228	807515	758246		2500	271075	271800	272700		2500	256171	260050	253483
				2520	1175500	1278896	1151213		2520	1147880	1.02008e+06	1.38446e+06		2520	1078560	952659	1.38976e+06		2520	894703	895910	904012		2520	974382	857863	736286		2520	951560	1.00146e+06	745534			2520	802340	807845	757718		2520	271156	275040	273053		2520	255843	259257	253990
				2540	1177730	1282876	1148923		2540	1150260	1.01876e+06	1.38638e+06		2540	1086500	951683	1.39991e+06		2540	900198	893836	907295		2540	975158	859282	737571		2540	953731	1.00205e+06	747332			2540	801644	806730	757888		2540	271526	278871	272428		2540	254675	260603	255631
				2560	1176220	1281425	1148787		2560	1149280	1017651	1.38668e+06		2560	1079510	953314	1.39274e+06		2560	899002	894890	911192		2560	980836	860040	741880		2560	958541	1.00638e+06	751295			2560	801904	806139	758290		2560	271511	279046	271451		2560	255978	260040	253934
				2580	1182780	1278973	1153894		2580	1152150	1020072	1.38343e+06		2580	1081060	955363	1.39512e+06		2580	901029	897572	909275		2580	979305	859032	742272		2580	954771	1.00532e+06	753270			2580	799491	807014	756157		2580	271215	278518	272965		2580	255244	260309	253923
				2600	1177060	1275244	1155918		2600	1153030	1021824	1.3856e+06		2600	1081940	954566	1.40147e+06		2600	904344	897133	912150		2600	977142	862451	742154		2600	956540	1.00731e+06	752670			2600	801720	805256	755927		2600	271647	279547	271977		2600	254371	260331	254665
				2620	1174950	1280251	1145916		2620	1147960	1.02151e+06	1.3845e+06		2620	1082390	954511	1.39262e+06		2620	904725	900343	913468		2620	985185	863515	742912		2620	955844	1.01261e+06	755568			2620	803084	806457	757085		2620	272085	279011	272532		2620	255241	261454	255296
				2640	1180160	1286253	1150451		2640	1153750	1.02248e+06	1.38177e+06		2640	1092270	959763	1.39243e+06		2640	908418	897331	915605		2640	982586	864875	748382		2640	956107	1.00968e+06	757628			2640	802838	807518	756928		2640	271643	276513	271247		2640	253691	260970	255184
				2660	1174170	1277748	1147158		2660	1150260	1022286	1.37897e+06		2660	1089030	959761	1.39798e+06		2660	908498	899431	917735		2660	981932	866407	746776		2660	960513	1.00915e+06	758554			2660	803838	807036	757287		2660	272898	276449	272600		2660	255416	261126	254319
				2680	1179230	1275808	1149573		2680	1152210	1.02351e+06	1.38047e+06		2680	1088720	959318	1.39185e+06		2680	907289	897325	920681		2680	986905	866774	749395		2680	963503	1.01295e+06	761010			2680	800931	806973	757841		2680	272896	275837	272949		2680	255116	260231	255423
				2700	1175910	1276130	1146086		2700	1155620	1023105	1.37712e+06		2700	1096130	963789	1.39091e+06		2700	911353	901200	921063		2700	989246	870360	751289		2700	968593	1.01061e+06	760124			2700	801267	805990	754827		2700	272672	274782	272235		2700	254457	260357	254201
				2720	1178020	1284853	1147676		2720	1152030	1023456	1.37708e+06		2720	1091290	962986	1.39794e+06		2720	910602	901933	922169		2720	987981	870093	752536		2720	969783	1.01149e+06	761336			2720	803874	806534	754813		2720	272573	274200	272230		2720	254641	260568	255667
				2740	1179380	1278734	1145678		2740	1158060	1022751	1.38041e+06		2740	1095440	964527	1.39078e+06		2740	910804	900733	924631		2740	993062	870411	754279		2740	974015	1.01529e+06	766361			2740	800886	806929	759078		2740	272579	276266	271873		2740	254736	260787	254012
				2760	1175820	1279504	1143185		2760	1152560	1020294	1.37374e+06		2760	1095300	960838	1.38684e+06		2760	913458	904512	928572		2760	993571	871899	754669		2760	969458	1.01647e+06	765378			2760	802175	806788	754553		2760	272584	274178	271688		2760	254706	260912	254063
				2780	1176520	1279603	1147912		2780	1156040	1029366	1.37709e+06		2780	1094650	966071	1.38968e+06		2780	915050	904087	927524		2780	996542	872644	758487		2780	971085	1.01492e+06	768071			2780	798228	806740	754996		2780	273120	274533			2780	255586	261050	255064
				2800	1177120	1282453	1147192		2800	1157750	1.02247e+06	1.37984e+06		2800	1096360	966945	1.38652e+06		2800	919740	901819	930264		2800	994478	875144	761587		2800	973260	1016770	769650
				2820	1170920	1276693	1144239		2820	1151370	1.02427e+06	1.37319e+06		2820	1096920	965177	1.38895e+06		2820	919678	907770	931296		2820	995308	878677	758132		2820	975963	1.01802e+06	771491
				2840	1179020	1274339	1143592		2840	1158970	1.02796e+06	1.37247e+06		2840	1100910	965220	1.38728e+06		2840	918556	907572	931699		2840	997489	877199	761862		2840	976147	1.0176e+06	769760
				2860	1172630	1280951	1153996		2860	1156760	1026468	1.37907e+06		2860	1100800	965126	1.38851e+06		2860	923295	905647	933756		2860	1.00001e+06	883366	765317		2860	979649	1.02245e+06	774102
				2880	1176220	1278860	1142014		2880	1155450	1024428	1.37096e+06		2880	1100650	966017	1.3863e+06		2880	919933	906199	940199		2880	1.00268e+06	880876	765442		2880	983294	1.02133e+06	774698
				2900	1177140	1276122	1142344		2900	1156730	1.02466e+06	1.36929e+06		2900	1109690	970029	1390608		2900	923789	908632	942021		2900	1.00609e+06	882863	767264		2900	984871	1.01982e+06	773897
				2920	1173030	1275658	1146748		2920	1153450	1.02566e+06	1.37821e+06		2920	1103490	968635	1.38823e+06		2920	923947	909319	942367		2920	1005380	881142	767800		2920	988686	1.0215e+06	775012
				2940	1177830	1278968	1141203		2940	1160940	1.02627e+06	1.37294e+06		2940	1107040	970763	1.38197e+06		2940	925770	909313	942921		2940	1.00624e+06	884436	770175		2940	987746	1026130	778045
				2960	1173170	1279288	1139076		2960	1155760	1028967	1.36685e+06		2960	1108540	974874	1387530		2960	930346	910166	945280		2960	1.00715e+06	887425	770628		2960	983504	1.02625e+06	779003
				2980	1174470	1277488	1143949		2980	1155180	1.02699e+06	1.3739e+06		2980	1105980	972094	1.38737e+06		2980	929605	909842	943213		2980	1.01003e+06	886017	771737		2980	987810	1023556	781582
				3000	1174950	1277112	1138315		3000	1154200	1029933	1.36702e+06		3000	1112630	977023	1.38055e+06		3000	931169	910922	947824		3000	1.00908e+06	887161	775234		3000	987450	1.02975e+06	783448
				3020	1173850	1282471	1142374		3020	1154910	1029957	1.36385e+06		3020	1110040	976885	1.38489e+06		3020	931514	911970	952604		3020	1.01272e+06	891647	775465		3020	989590	1.02159e+06	785378
				3040	1180310	1277987	1143955		3040	1161500	1029630	1.36927e+06		3040	1110880	976130	1.38838e+06		3040	932458	912727	948933		3040	1.01267e+06	889917	776574		3040	990470	1.0261e+06	785940
				3060	1173530	1276716	1141467		3060	1158420	1024920	1.36032e+06		3060	1113730	977865	1.38136e+06		3060	935101	912367	953558		3060	1.01337e+06	894693	777018		3060	993227	1.02651e+06	785408
				3080	1172960	1284761	1138044		3080	1157490	1.02791e+06	1.36431e+06		3080	1109650	979044	1.3832e+06		3080	936073	915660	954888		3080	1.01632e+06	892553	781049		3080	999075	1.02999e+06	788977
				3100	1174660	1284243	1138483		3100	1162350	1.03142e+06	1.37314e+06		3100	1121060	977653	1.38728e+06		3100	935444	913514	955859		3100	1.01425e+06	895028	783046		3100	999643	1.02552e+06	787208
				3120	1173230	1276495	1146729		3120	1157770	1.02503e+06	1.36569e+06		3120	1115710	975251	1.38273e+06		3120	937952	916800	957671		3120	1.01981e+06	896842	783764		3120	997041	1.03079e+06	791155
				3140	1181870	1275433	1134133		3140	1160720	1.03051e+06	1.36227e+06		3140	1115190	976697	1.37934e+06		3140	941209	916128	956918		3140	1.01912e+06	897838	782616		3140	996251	1.03192e+06	792474
				3160	1174740	1279549	1137466		3160	1160660	1.0308e+06	1.36033e+06		3160	1122520	982209	1.38324e+06		3160	941312	917866	962401		3160	1.02271e+06	902511	786027		3160	997615	1.03258e+06	794467
				3180	1169580	1280909	1143030		3180	1155130	1.03084e+06	1.36302e+06		3180	1120180	976210	1.37695e+06		3180	941372	917779	960223		3180	1.02375e+06	899264	784879		3180	996792	1.03062e+06	790946
				3200	1175580	1278713	1142297		3200	1164530	1030554	1.36208e+06		3200	1124200	979643	1.37829e+06		3200	940463	920844	962892		3200	1.02317e+06	899211	786923		3200	1003270	1.03477e+06	795365
				3220	1173490	1276683	1138250		3220	1158790	1.03295e+06	1.37303e+06		3220	1121710	984487	1.38269e+06		3220	945122	922540	966707		3220	1.02966e+06	902373	790870		3220	1005290	1.03217e+06	799033
				3240	1176160	1280933	1137194		3240	1155980	1.03086e+06	1.36477e+06		3240	1118450	983505	1.37438e+06		3240	945951	918724	968175		3240	1.03053e+06	901558	793621		3240	1005960	1.03369e+06	798566
				3260	1173950	1281431	1140103		3260	1161320	1.02867e+06	1.35924e+06		3260	1125930	982860	1.37702e+06		3260	947360	919790	968586		3260	1.03087e+06	906277	792430		3260	1009920	1.03779e+06	801630
				3280	1170170	1276078	1135377		3280	1158770	1030455	1.3642e+06		3280	1121610	985709	1.38514e+06		3280	947544	919150	969873		3280	1.03457e+06	904771	795163		3280	1008890	1.03248e+06	800153
				3300	1175650	1276988	1135058		3300	1164310	1033419	1.35892e+06		3300	1127770	984040	1.37723e+06		3300	946815	921583	972156		3300	1029800	904964	795553		3300	1007260	1.03163e+06	803332
				3320	1171440	1277523	1134888		3320	1159210	1.03095e+06	1.35753e+06		3320	1127210	985666	1.3757e+06		3320	950215	921193	973043		3320	1030916	908092	797414		3320	1006320	1.03818e+06	805398
				3340	1175730	1274921	1134294		3340	1157910	1.03109e+06	1.36183e+06		3340	1124560	986742	1.38046e+06		3340	947107	923138	975906		3340	1.03531e+06	906447	801086		3340	1010800	1.03858e+06	806638
				3360	1172880	1270644	1134711		3360	1161940	1033170	1.35732e+06		3360	1130910	986618	1.37654e+06		3360	953409	926242	978115		3360	1.03419e+06	911868	798599		3360	1008690	1.03586e+06	806155
				3380	1169200	1276120	1134242		3380	1160340	1.03155e+06	1353615		3380	1125850	985940	1.37504e+06		3380	954735	923348	975722		3380	1.03633e+06	911842	801890		3380	1011390	1.03639e+06	806525
				3400	1177530	1273691	1134408		3400	1167810	1029588	1.35759e+06		3400	1129970	988886	1.38123e+06		3400	953532	927392	978493		3400	1.03938e+06	910303	803206		3400	1015760	1.03655e+06	809598
				3420	1170060	1275988	1131771		3420	1160800	1.03851e+06	1.35939e+06		3420	1129920	984172	1.37464e+06		3420	957452	925258	980041		3420	1040702	914258	803317		3420	1019920	1.03845e+06	811176
				3440	1173930	1271792	1133094		3440	1159050	1029870	1.35292e+06		3440	1129670	987740	1.37357e+06		3440	956170	923522	983119		3440	1.04448e+06	915190	803945		3440	1022640	1.04174e+06	811141
				3460	1171270	1279157	1137480		3460	1165730	1032933	1.35891e+06		3460	1132760	990557	1.38032e+06		3460	960530	923464	982112		3460	1.04823e+06	916415	807697		3460	1020370	1.04042e+06	812335
				3480	1167360	1279959	1132647		3480	1165280	1036098	1.35221e+06		3480	1129680	991568	1371276		3480	958307	929322	983531		3480	1.04621e+06	918459	806085		3480	1016810	1.04055e+06	816077
				3500	1173730	1273325	1131701		3500	1167580	1.02873e+06	1.35009e+06		3500	1132420	989033	1367496		3500	961335	928339	986426		3500	1.04421e+06	919414	808900		3500	1018030	1.03805e+06	816061
				3520	1169530	1272825	1138298		3520	1161400	1.03024e+06	1.35273e+06		3520	1133690	986934	1.37826e+06		3520	961488	927979	986854		3520	1043966	921761	810161		3520	1020120	1.04333e+06	817175
				3540	1170300	1278816	1132689		3540	1162780	1031583	1.35365e+06		3540	1130920	995643	1.37064e+06		3540	959996	932030	990839		3540	1.04568e+06	919073	812222		3540	1018810	1.04565e+06	819280
				3560	1171500	1283338	1132946		3560	1165120	1.03325e+06	1.35134e+06		3560	1136360	993599	1.36921e+06		3560	964607	928147	991587		3560	1.04817e+06	921566	811126		3560	1024970	1.0453e+06	819361
				3580	1169190	1272666	1135262		3580	1160020	1032564	1.34848e+06		3580	1132270	994010	1.37794e+06		3580	963494	930098	990491		3580	1.0531e+06	923358	812710		3580	1027320	1.04912e+06	818401
				3600	1175690	1274133	1131659		3600	1166910	1.02918e+06	1.35239e+06		3600	1135040	997203	1369440		3600	964385	933658	993752		3600	1.05005e+06	923536	814659		3600	1027410	1.04078e+06	820206
				3620	1168030	1275776	1131014		3620	1162710	1.03889e+06	1.34389e+06		3620	1138000	993443	1.36715e+06		3620	966324	932617	996385		3620	1056740	926902	816637		3620	1029540	1.04313e+06	825406
				3640	1170230	1276331	1136157		3640	1161530	1031319	1.34789e+06		3640	1134740	989590	1.37567e+06		3640	967062	931369	995058		3640	1.05262e+06	925776	818310		3640	1024890	1.04856e+06	823721
				3660	1170750	1276228	1131784		3660	1165070	1034235	1.35185e+06		3660	1137290	997090	1.36731e+06		3660	969462	934170	996059		3660	1.05491e+06	926650	817419		3660	1024220	1.04945e+06	825504
				3680	1167140	1271714	1130297		3680	1161380	1037106	1.34531e+06		3680	1134210	996266	1.36476e+06		3680	969986	931198	999601		3680	1.05414e+06	929387	818707		3680	1028140	1.04642e+06	828338
				3700	1174280	1279727	1129171		3700	1165960	1032891	1.34447e+06		3700	1140450	996479	1372572		3700	969513	935308	1.00043e+06		3700	1.05355e+06	928983	820991		3700	1030900	1.04636e+06	828133
				3720	1168660	1273317	1134696		3720	1161240	1033698	1.34995e+06		3720	1141300	994775	1.36932e+06		3720	973559	934484	1.00225e+06		3720	1.05672e+06	934020	821847		3720	1028850	1.05043e+06	830123
				3740	1168590	1270708	1127917		3740	1162180	1031667	1.34387e+06		3740	1139760	999653	1.36208e+06		3740	970004	933840	1.00331e+06		3740	1.06067e+06	932114	824213		3740	1030100	1.04917e+06	830075
				3760	1172480	1275840	1129202		3760	1160510	1.03659e+06	1.34077e+06		3760	1145140	997018	1.36878e+06		3760	975708	933943	1.00288e+06		3760	1.06255e+06	935068	826935		3760	1035730	1.04652e+06	829568
				3780	1168910	1279465	1134036		3780	1162170	1033995	1.34867e+06		3780	1137630	999262	1.36635e+06		3780	974801	932413	1.00708e+06		3780	1061870	934096	829257		3780	1038850	1.05147e+06	831959
				3800	1178520	1273126	1129950		3800	1166380	1.03989e+06	1.33956e+06		3800	1135710	1.00401e+06	1.36461e+06		3800	975779	936306	1.00606e+06		3800	1.06583e+06	934436	826819		3800	1040400	1.05046e+06	834388
				3820	1169450	1268496	1127145		3820	1169420	1.0326e+06	1.34039e+06		3820	1140330	1.00016e+06	1.36506e+06		3820	975893	935557	1.01253e+06		3820	1.06278e+06	939583	827877		3820	1032590	1.0526e+06	834026
				3840	1167910	1275468	1132783		3840	1161330	1.0319e+06	1.34763e+06		3840	1138380	1.00046e+06	1367523		3840	978002	937320	1.00822e+06		3840	1.06437e+06	936707	830666		3840	1036880	1.05607e+06	835380
				3860	1172420	1277569	1132223		3860	1167100	1.03472e+06	1339593		3860	1145460	1.00265e+06	1361070		3860	978935	939901	1.00975e+06		3860	1.06156e+06	937587	831593		3860	1036900	1.05014e+06	837823
				3880	1166380	1269733	1126795		3880	1162210	1.03744e+06	1.34017e+06		3880	1140990	999765	1.36395e+06		3880	982175	935738	1.01493e+06		3880	1.06479e+06	941953	831467		3880	1036050	1.0529e+06	839120
				3900	1174590	1269158	1131797		3900	1165270	1033443	1.34541e+06		3900	1138840	998484	1.36259e+06		3900	978892	939008	1.01439e+06		3900	1.06669e+06	939118	833398		3900	1040250	1.05332e+06	838276
				3920	1168820	1278796	1130946		3920	1163820	1.03526e+06	1.33758e+06		3920	1145280	1.00151e+06	1.35812e+06		3920	985787	940698	1.01484e+06		3920	1069148	942613	833776		3920	1042960	1.0545e+06	841727
				3940	1167350	1279639	1127616		3940	1161860	1037958	1.33745e+06		3940	1139740	1.00809e+06	1.35862e+06		3940	981873	938360	1.01856e+06		3940	1070612	942250	834999		3940	1045530	1.05348e+06	841897
				3960	1169880	1272101	1126906		3960	1168740	1033035	1.34393e+06		3960	1149780	1.00326e+06	1.36361e+06		3960	982701	939175	1.01645e+06		3960	1.07191e+06	943414	837296		3960	1045080	1.05653e+06	842760
				3980	1167900	1271596	1130677		3980	1165960	1032738	1.33783e+06		3980	1147370	1005666	1.35438e+06		3980	984498	940927	1.01634e+06		3980	1079252	945631	836830		3980	1045810	1.05593e+06	844421
				4000	1171740	1276116	1124878		4000	1162280	1037982	1.33335e+06		4000	1142230	1001508	1.35607e+06		4000	984002	939864	1.02131e+06		4000	1.07874e+06	945607	840683		4000	1041990	1.05315e+06	846450
				4020	1168940	1275068	1125199		4020	1166660	1034745	1.34462e+06		4020	1147850	1003258	1362690		4020	992313	939410	1.02396e+06		4020	1.07505e+06	949156	839951		4020	1042870	1057447	845932
				4040	1166640	1271316	1128966		4040	1161230	1.03571e+06	1338240		4040	1143020	1.00261e+06	1.35855e+06		4040	985894	943576	1.02222e+06		4040	1.07506e+06	948211	840429		4040	1048390	1.05784e+06	846500
				4060	1170820	1272744	1128165		4060	1168010	1035891	1.3342e+06		4060	1149030	1009166	1.3534e+06		4060	987673	944599	1.02437e+06		4060	1.07627e+06	947849	843964		4060	1046560	1.05725e+06	848393
				4080	1163590	1275305	1127599		4080	1161130	1034736	1.3415e+06		4080	1146340	1007521	1352808		4080	992348	941188	1.02503e+06		4080	1.07906e+06	949168	848668		4080	1045560	1.05982e+06	853208
				4100	1169850	1273149	1126458		4100	1162030	1.03295e+06	1.33464e+06		4100	1146860	1.00617e+06	1.35448e+06		4100	989584	943363	1.02465e+06		4100	1.07853e+06	949279	844461		4100	1049550	1.05695e+06	851236
				4120	1171320	1269875	1133335		4120	1169300	1035456	1.33147e+06		4120	1152800	1.01136e+06	1.35232e+06		4120	993950	943808	1.02604e+06		4120	1.08244e+06	952314	847554		4120	1053340	1.05914e+06	853144
				4140	1166710	1274152	1124296		4140	1161610	1.03338e+06	1.33924e+06		4140	1146830	1.00972e+06	1.35796e+06		4140	990263	943280	1.03012e+06		4140	1.08318e+06	952769	847191		4140	1055070	1.05752e+06	854996
				4160	1172690	1277099	1125003		4160	1170370	1.03203e+06	1.33025e+06		4160	1150460	1.00814e+06	1.35152e+06		4160	992451	945216	1.03217e+06		4160	1.08895e+06	953149	852803		4160	1055180	1.06487e+06	854470
				4180	1164620	1270217	1130881		4180	1161940	1035759	1.32908e+06		4180	1151250	1.00915e+06	1.35433e+06		4180	994456	947100	1.02984e+06		4180	1.08186e+06	956464	850951		4180	1049710	1.06135e+06	856840
				4200	1168330	1271114	1125291		4200	1161430	1035312	1.34073e+06		4200	1147660	1.01141e+06	1.35726e+06		4200	992230	948253	1.03507e+06		4200	1083620	955854	850634		4200	1050140	1.06077e+06	857317
				4220	1167970	1269355	1124389		4220	1164800	1033251	1.33458e+06		4220	1153110	1007934	1.35339e+06		4220	997614	945660	1.03534e+06		4220	1.08624e+06	956690	852831		4220	1053020	1062322	858611
				4240	1167010	1271855	1125662		4240	1162520	1.03561e+06	1.33034e+06		4240	1147330	1.01387e+06	1.35146e+06		4240	994714	950756	1.03626e+06		4240	1.0871e+06	959181	853484		4240	1049850	1.06066e+06	858655
				4260	1169800	1270591	1127084		4260	1167920	1038669	1.33437e+06		4260	1149820	1.01187e+06	1.35572e+06		4260	996324	947227	1.03457e+06		4260	1.08814e+06	958585	854052		4260	1055570	1.05869e+06	859942
				4280	1164180	1269712	1122326		4280	1161290	1034085	1.33156e+06		4280	1151350	1.01028e+06	1.3523e+06		4280	997536	947364	1.03816e+06		4280	1.08988e+06	962691	855498		4280	1058000	1.06322e+06	862048
				4300	1167230	1274161	1125751		4300	1163270	1033842	1.32952e+06		4300	1149830	1.00983e+06	1.34801e+06		4300	998585	950742	1.03584e+06		4300	1.09344e+06	961900	861033		4300	1058770	1.06423e+06	862433
				4320	1169110	1273300	1121434		4320	1163870	1.03592e+06	1.33049e+06		4320	1158090	1.01188e+06	1.35636e+06		4320	1001470	949249	1.03925e+06		4320	1.09364e+06	960843	856594		4320	1057210	1059202	860843
				4340	1166760	1268365	1122670		4340	1162650	1.03523e+06	1.33408e+06		4340	1146950	1008347	1.3491e+06		4340	998900	945860	1.04198e+06		4340	1.09855e+06	961891	858952		4340	1056120	1.06408e+06	866770
				4360	1173070	1265402	1123173		4360	1166670	1034313	1.32608e+06		4360	1149120	1.01439e+06	1.34581e+06		4360	997182	951450	1.03983e+06		4360	1.09476e+06	963380	859527		4360	1054990	1.06303e+06	862770
				4380	1164370	1275436	1131168		4380	1161490	1.04048e+06	1.33008e+06		4380	1155790	1.01199e+06	1.35481e+06		4380	1002840	948486	1.04124e+06		4380	1094186	967727	863318		4380	1058370	1060762	863244
				4400	1165980	1274677	1120688		4400	1164920	1035798	1.32627e+06		4400	1149270	1013170	1.35022e+06		4400	1000240	951739	1.04359e+06		4400	1.09758e+06	966467	863205		4400	1060000	1.06124e+06	868958
				4420	1171600	1267886	1122608		4420	1169820	1032408	1.32219e+06		4420	1155320	1.01182e+06	1.34549e+06		4420	1006030	949746	1.04732e+06		4420	1.09299e+06	969162	862518		4420	1058780	1.06561e+06	868650
				4440	1166120	1264003	1126918		4440	1160920	1.03513e+06	1.32126e+06		4440	1155870	1.01811e+06	1.35193e+06		4440	1002820	952351	1.04466e+06		4440	1.09471e+06	969583	864698		4440	1058710	1.06295e+06	866846
				4460	1168970	1271926	1123636		4460	1163160	1.03362e+06	1.33052e+06		4460	1153550	1.01161e+06	1.34619e+06		4460	1004090	950749	1.04523e+06		4460	1.10028e+06	967064	868098		4460	1064900	1.0642e+06	872737
				4480	1164300	1272237	1121944		4480	1162150	1033785	1.32252e+06		4480	1156310	1.01422e+06	1.34398e+06		4480	1008380	955288	1.04932e+06		4480	1.10402e+06	970429	867062		4480	1065150	1.06308e+06	871448
				4500	1165030	1268047	1122742		4500	1161940	1034208	1.32285e+06		4500	1155160	1.01666e+06	1.34622e+06		4500	1005620	956430	1.04613e+06		4500	1.10238e+06	970534	867465		4500	1068890	1.06429e+06	870785
				4520	1167180	1268789	1123191		4520	1163780	1.03699e+06	1.32926e+06		4520	1159830	1018371	1.34769e+06		4520	1007040	953094	1.05096e+06		4520	1.10628e+06	973807	869353		4520	1065620	1.06515e+06	873184
				4540	1163990	1278221	1119954		4540	1163860	1.03485e+06	1.32266e+06		4540	1153630	1015669	1.3437e+06		4540	1009230	951628	1.05284e+06		4540	1.10488e+06	974063	867520		4540	1063290	1.06476e+06	874260
				4560	1169870	1268902	1123654		4560	1162040	1032888	1.32099e+06		4560	1157570	1.01566e+06	1.34611e+06		4560	1005330	956833	1.05096e+06		4560	1.10127e+06	974513	870955		4560	1064390	1.06759e+06	874217
				4580	1165640	1270203	1125538		4580	1162530	1.03611e+06	1.32693e+06		4580	1157670	1.02005e+06	1.34651e+06		4580	1012770	955384	1.05121e+06		4580	1.10376e+06	976481	871595		4580	1064450	1.06626e+06	875094
				4600	1161240	1269970	1121948		4600	1160550	1031697	1.31854e+06		4600	1154500	1.0169e+06	1.33897e+06		4600	1011600	951898	1.05534e+06		4600	1.10522e+06	976945	872091		4600	1066510	1.06653e+06	875900
				4620	1167250	1273899	1120140		4620	1169650	1.03597e+06	1.31721e+06		4620	1162330	1.0124e+06	1.34377e+06		4620	1009820	955260	1.05533e+06		4620	1.10711e+06	975832	876850		4620	1067570	1.06642e+06	874421
				4640	1162920	1266255	1125925		4640	1163690	1.0415e+06	1.32529e+06		4640	1156230	1019841	1.34282e+06		4640	1010750	958094	1.05656e+06		4640	1.10939e+06	979974	876262		4640	1070540	1.06691e+06	876385
				4660	1167720	1265463	1120034		4660	1161930	1033698	1.32138e+06		4660	1155610	1.01599e+06	1.33723e+06		4660	1014920	954840	1.05764e+06		4660	1.1099e+06	977900	878320		4660	1075340	1.06667e+06	877649
				4680	1165840	1269576	1120980		4680	1165120	1.03081e+06	1.32127e+06		4680	1155890	1.01667e+06	1.33914e+06		4680	1016980	957156	1.05847e+06		4680	1.11839e+06	980013	878041		4680	1072180	1.07202e+06	878934
				4700	1163790	1276225	1122027		4700	1162020	1.03704e+06	1.32628e+06		4700	1158340	1.0215e+06	1.34382e+06		4700	1011910	957730	1.05759e+06		4700	1.11538e+06	981580	878376		4700	1067490	1.07102e+06	879041
				4720	1167390	1269836	1123069		4720	1167360	1034721	1.32195e+06		4720	1161050	1.01924e+06	1.33961e+06		4720	1012610	956554	1.06215e+06		4720	1114658	980185	878117		4720	1068590	1.06754e+06	880489
				4740	1165620	1265317	1119725		4740	1159190	1.0329e+06	1.31522e+06		4740	1158460	1018364	1.33867e+06		4740	1018510	956176	1.06579e+06		4740	1.11208e+06	983889	879328		4740	1069210	1.06954e+06	882400
				4760	1165350	1271839	1123177		4760	1159530	1.03166e+06	1.3243e+06		4760	1157260	1.02314e+06	1.3449e+06		4760	1015360	959869	1.06258e+06		4760	1.11232e+06	981186	883165		4760	1071410	1.07111e+06	883213
				4780	1165700	1268445	1123117		4780	1163990	1.03564e+06	1.31695e+06		4780	1160380	1017776	1.33719e+06		4780	1020980	959412	1.0632e+06		4780	1.11605e+06	982084	881960		4780	1072270	1.06942e+06	883026
				4800	1166030	1267603	1121440		4800	1158570	1032105	1.31525e+06		4800	1157850	1.02021e+06	1.33674e+06		4800	1015600	958192	1.06663e+06		4800	1.11539e+06	985959	884920		4800	1071940	1.0683e+06	885403
				4820	1168130	1267700	1119186		4820	1164830	1.03188e+06	1.31925e+06		4820	1160270	1.02059e+06	1.3374e+06		4820	1017120	959746	1.06666e+06		4820	1.11892e+06	984954	885864		4820	1076740	1.07006e+06	886300
				4840	1163170	1272784	1126747		4840	1162520	1.03456e+06	1.31437e+06		4840	1160740	1.02596e+06	1.33864e+06		4840	1024160	961346	1.06802e+06		4840	1.12107e+06	989024	887107		4840	1080210	1.0696e+06	886807
				4860	1163670	1269392	1118653		4860	1161630	1.03172e+06	1.31371e+06		4860	1156270	1.0207e+06	1.33825e+06		4860	1017270	958993	1.07241e+06		4860	1.12378e+06	985089	883730		4860	1076950	1.07326e+06	890329
				4880	1165530	1268189	1121267		4880	1160420	1.03209e+06	1.31884e+06		4880	1162880	1018693	1.33992e+06		4880	1024120	960535	1.07123e+06		4880	1.11843e+06	988877	887943		4880	1077390	1.0745e+06	887630
				4900	1163190	1265505	1122658		4900	1159980	1.03385e+06	1.31464e+06		4900	1155450	1.02166e+06	1.33748e+06		4900	1021770	960961	1.06905e+06		4900	1.12161e+06	990608	888077		4900	1073840	1.07036e+06	889440
				4920	1168620	1271994	1122208		4920	1164040	1.0327e+06	1.31368e+06		4920	1157380	1019204	1.33223e+06		4920	1019460	961928	1.07033e+06		4920	1.1232e+06	987510	891927		4920	1076470	1.07061e+06	894542
				4940	1164290	1267522	1118606		4940	1161620	1031991	1.3144e+06		4940	1162690	1.01977e+06	1.3443e+06		4940	1024180	961254	1.07706e+06		4940	1121822	994203	891138		4940	1075530	1.07705e+06	892420
				4960	1164910	1268507	1122891		4960	1160030	1.03427e+06	1.31174e+06		4960	1157270	1.02384e+06	1.33484e+06		4960	1021980	961896	1.0733e+06		4960	1.12301e+06	992184	892845		4960	1078900	1.07738e+06	892026
				4980	1165730	1265665	1121890		4980	1166360	1029924	1.31174e+06		4980	1162770	1.02283e+06	1.33606e+06		4980	1026170	961621	1.07419e+06		4980	1.12919e+06	993098	893281		4980	1080890	1.07349e+06	891215
				5000	1163690	1272160	1119593		5000	1157710	1.03089e+06	1.3164e+06		5000	1160510	1.02159e+06	1.33193e+06		5000	1022830	962479	1.07648e+06		5000	1.12921e+06	994864	892293		5000	1082790	1.07795e+06	895267
				5020	1168670	1266753	1118858		5020	1161900	1032702	1.31842e+06		5020	1160350	1.02647e+06	1.33463e+06		5020	1019300	962936	1.0741e+06		5020	1.13074e+06	992971	893683		5020	1084760	1.07538e+06	894247
				5040	1161560	1270730	1123189		5040	1157160	1029762	1.30829e+06		5040	1162490	1.02242e+06	1.33299e+06		5040	1028100	962424	1.07426e+06		5040	1127426	996854	894376		5040	1080940	1.07264e+06	897436
				5060	1161460	1269859	1117494		5060	1158520	1027563	1.31522e+06		5060	1159030	1.01908e+06	1.33887e+06		5060	1023190	962218	1.07882e+06		5060	1.13e+06	995472	899673		5060	1079380	1.07887e+06	896546
				5080	1166420	1271421	1118477		5080	1165280	1032042	1.31484e+06		5080	1166550	1.02576e+06	1.3339e+06		5080	1029980	964606	1.08133e+06		5080	1.13052e+06	995544	896546		5080	1079320	1.08044e+06	899138
				5100	1161850	1264922	1120573		5100	1162190	1033419	1.30859e+06		5100	1159460	1.02378e+06	1.32962e+06		5100	1028220	964507	1.07646e+06		5100	1.13199e+06	998052	900525		5100	1078610	1.0781e+06	897361
				5120	1169140	1267128	1116563		5120	1163300	1.03062e+06	1.31461e+06		5120	1159830	1022522	1.33743e+06		5120	1026380	963414	1.0798e+06		5120	1.13015e+06	995681	899996		5120	1082000	1.07595e+06	900048
				5140	1166380	1269753	1114979		5140	1161360	1031379	1307859		5140	1165300	1026561	1330614		5140	1031970	968071	1.08331e+06		5140	1132994	1001970	902384		5140	1083920	1.07747e+06	897466
				5160	1160550	1269010	1118320		5160	1161080	1028403	1.30818e+06		5160	1159030	1.02961e+06	1.33016e+06		5160	1026470	966034	1.0824e+06		5160	1.13393e+06	997814	898596		5160	1085760	1.07725e+06	898838
				5180	1166520	1267003	1118820		5180	1166840	1029780	1.31026e+06		5180	1166150	1020247	1.3373e+06		5180	1032590	965518	1.08194e+06		5180	1.13071e+06	996987	901825		5180	1087970	1.07788e+06	900557
				5200	1161990	1268531	1118830		5200	1157240	1.03018e+06	1.31209e+06		5200	1158490	1.02409e+06	1.32895e+06		5200	1033910	966175	1.08667e+06		5200	1134632	1001650	902553		5200	1084990	1.08077e+06	902941
				5220	1168210	1275368	1117853		5220	1159720	1.03215e+06	1.30883e+06		5220	1160390	1.02549e+06	1.32704e+06		5220	1028180	966343	1.08327e+06		5220	1140146	998391	907415		5220	1085440	1.08048e+06	901073
				5240	1162150	1262792	1125568		5240	1160720	1.03066e+06	1.30644e+06		5240	1163130	1.02731e+06	1.3334e+06		5240	1038380	965878	1.08716e+06		5240	1.13708e+06	1003920	905875		5240	1080320	1.07667e+06	904218
				5260	1161970	1263040	1116249		5260	1157470	1.03026e+06	1.31216e+06		5260	1161640	1.02612e+06	1.32916e+06		5260	1031480	964914	1.08806e+06		5260	1.13553e+06	1001640	905857		5260	1083050	1.08317e+06	906796
				5280	1165120	1269784	1119429		5280	1165090	1035690	1.30904e+06		5280	1164080	1024377	1.32539e+06		5280	1029370	967702	1.09191e+06		5280	1.13513e+06	1000500	909291		5280	1083660	1.08139e+06	905850
				5300	1162390	1270106	1117779		5300	1158650	1.03349e+06	1.304e+06		5300	1162090	1.0314e+06	1.32971e+06		5300	1035230	965587	1.08747e+06		5300	1135364	1008510	909654		5300	1087390	1.08055e+06	906683
				5320	1166270	1263885	1116382		5320	1159470	1.03084e+06	1.31224e+06		5320	1161670	1.02512e+06	1.32729e+06		5320	1031910	969456	1.09202e+06		5320	1144286	1002770	908787		5320	1088670	1.08391e+06	907688
				5340	1163510	1266034	1116642		5340	1160960	1028748	1.30234e+06		5340	1165770	1.02604e+06	1324890		5340	1037980	969730	1.09032e+06		5340	1.14422e+06	1011450	909041		5340	1090160	1.07951e+06	908053
				5360	1160360	1265992	1118027		5360	1157360	1028643	1.30411e+06		5360	1161230	1028255	1.32966e+06		5360	1035470	966972	1.09046e+06		5360	1.1455e+06	1009630	910768		5360	1095570	1.0801e+06	908129
				5380	1166120	1272608	1114519		5380	1162500	1030128	1.31106e+06		5380	1163710	1.02668e+06	1.32751e+06		5380	1036280	968346	1.09612e+06		5380	1.14948e+06	1007600	911054		5380	1089430	1.08255e+06	910038
				5400	1160180	1263938	1112704		5400	1160000	1027215	1.30471e+06		5400	1166210	1.02887e+06	1325052		5400	1038410	972032	1.09569e+06		5400	1.14291e+06	1014170	912262		5400	1087120	1.08464e+06	912432
				5420	1173700	1261699	1119313		5420	1164680	1.02997e+06	1.30603e+06		5420	1171250	1.02931e+06	1.32622e+06		5420	1043970	969586	1.09305e+06		5420	1.14431e+06	1015530	914525		5420	1088900	1.07853e+06	909050
				5440	1164300	1268896	1122472		5440	1156990	1031148	1.30917e+06		5440	1168690	1.02777e+06	1.32436e+06		5440	1044770	966398	1.09472e+06		5440	1.14259e+06	1018960	916782		5440	1087670	1.08067e+06	912112
				5460	1159980	1270331	1116124		5460	1156130	1027014	1.30351e+06		5460	1163220	1.0288e+06	1.32463e+06		5460	1039200	971026	1.09763e+06		5460	1144172	1013230	913804		5460	1089250	1.0842e+06	914174
				5480	1164130	1261483	1116668		5480	1161110	1.03165e+06	1.30164e+06		5480	1166110	1.0329e+06	1325376		5480	1041590	970090	1.09498e+06		5480	1.14425e+06	1009880	916063		5480	1091780	1.08156e+06	912493
				5500	1158720	1264257	1122432		5500	1154540	1.03052e+06	1.30139e+06		5500	1162540	1028850	1.32463e+06		5500	1039620	970772	1.09736e+06		5500	1148684	1018030	917320		5500	1094360	1.07954e+06	912059
				5520	1166690	1268788	1113203		5520	1157840	1.02891e+06	1.30357e+06		5520	1164910	1.03021e+06	1.32186e+06		5520	1039620	971284	1.0984e+06		5520	1146680	1012320	918541		5520	1091330	1.08585e+06	914279
				5540	1157000	1269008	1114431		5540	1157460	1031208	1.30233e+06		5540	1162680	1.02959e+06	1.3237e+06		5540	1044990	974882	1.09995e+06		5540	1.15276e+06	1019550	919536		5540	1097860	1.08417e+06	913248
				5560	1157050	1262994	1117243		5560	1156390	1030716	1.29644e+06		5560	1159720	1.02803e+06	1.32265e+06		5560	1040340	971024	1.10045e+06		5560	1.15535e+06	1014070	918858		5560	1096530	1.08127e+06	915173
				5580	1162000	1263725	1116080		5580	1160900	1.0279e+06	1.30121e+06		5580	1172010	1.02987e+06	1.3169e+06		5580	1041300	971418	1.10232e+06		5580	1.15001e+06	1014280	920408		5580	1091710	1.08422e+06	915161
				5600	1161210	1270113	1114857		5600	1155800	1032252	1.30087e+06		5600	1163790	1.02991e+06	1.32004e+06		5600	1040980	975571	1.10649e+06		5600	1150652	1021100	924576		5600	1091120	1.08136e+06	918173
				5620	1166530	1263813	1114790		5620	1156480	1029831	1.30926e+06		5620	1163000	1.02928e+06	1.32544e+06		5620	1040560	973988	1.10207e+06		5620	1150640	1016890	922661		5620	1091720	1.08324e+06	916056
				5640	1161390	1265567	1117420		5640	1155930	1028010	1.30184e+06		5640	1166090	1.02604e+06	1.31963e+06		5640	1048550	968898	1.10641e+06		5640	1152746	1021030	922041		5640	1093180	1.08297e+06	922412
				5660	1159610	1263404	1112818		5660	1156060	1029939	1.29928e+06		5660	1161330	1.03187e+06	1.31643e+06		5660	1039770	977824	1.10464e+06		5660	1.1529e+06	1020100	925854		5660	1094420	1.08802e+06	923773
				5680	1166190	1272761	1114969		5680	1161950	1027014	1.30376e+06		5680	1168600	1033092	1.32157e+06		5680	1045970	974170	1.10496e+06		5680	1.15699e+06	1018210	927414		5680	1098470	1.08293e+06	920639
				5700	1159720	1261357	1117943		5700	1157290	1027617	1.29857e+06		5700	1166930	1030061	1.31644e+06		5700	1040690	974020	1.10727e+06		5700	1.16106e+06	1021440	925155		5700	1100930	1.08691e+06	921787
				5720	1166060	1265269	1113556		5720	1153710	1028979	1.29669e+06		5720	1166540	1029872	1.31733e+06		5720	1042680	975895	1.11106e+06		5720	1158194	1019240	928130		5720	1099200	1.09044e+06	928039
				5740	1162160	1262103	1111887		5740	1161210	1034133	1.30322e+06		5740	1167730	1.0274e+06	1.32082e+06		5740	1049390	974498	1.11022e+06		5740	1.15752e+06	1022310	928903		5740	1096230	1.08192e+06	922776
				5760	1161600	1271999	1119150		5760	1153380	1029909	1.29693e+06		5760	1163020	1.02885e+06	1.31345e+06		5760	1041920	974702	1.10673e+06		5760	1.15528e+06	1023590	928814		5760	1094660	1.0828e+06	925051
				5780	1164530	1262587	1112778		5780	1161210	1.02825e+06	1.29532e+06		5780	1169310	1.033e+06	1.31507e+06		5780	1043060	978157	1.10855e+06		5780	1.15611e+06	1022450	929910		5780	1095000	1.08742e+06	924262
				5800	1160780	1257510	1112001		5800	1158010	1031916	1.30485e+06		5800	1166600	1.03549e+06	1.32011e+06		5800	1049220	974854	1.1117e+06		5800	1.15746e+06	1028250	930370		5800	1096410	1.0864e+06	927436
				5820	1162260	1266295	1119268		5820	1155720	1028847	1.29369e+06		5820	1163200	1.03056e+06	1.31362e+06		5820	1044580	973892	1.11186e+06		5820	1.1555e+06	1021620	935435		5820	1096610	1.08939e+06	927710
				5840	1161290	1271561	1116587		5840	1159030	1.02551e+06	1.29565e+06		5840	1174270	1032119	1.31477e+06		5840	1055420	976123	1.1119e+06		5840	1162166	1024830	933648		5840	1099210	1.08804e+06	925370
				5860	1158260	1261472	1110766		5860	1155840	1.02838e+06	1.30188e+06		5860	1162120	1.03344e+06	1.32329e+06		5860	1045830	977574	1.11509e+06		5860	1.16161e+06	1025890	934685		5860	1102010	1.09178e+06	925878
				5880	1163790	1263928	1115363		5880	1166860	1.02878e+06	1.29526e+06		5880	1166480	1.03115e+06	1.31477e+06		5880	1046190	975572	1.11425e+06		5880	1.16255e+06	1026890	936437		5880	1104630	1.08273e+06	929323
				5900	1160300	1267865	1118775		5900	1155700	1.02887e+06	1.29451e+06		5900	1166580	1.03098e+06	1.31575e+06		5900	1048260	976704	1.11619e+06		5900	1.16841e+06	1033610	936806		5900	1102080	1.08813e+06	929580
				5920	1160990	1266536	1113169		5920	1154320	1029111	1.30171e+06		5920	1165990	1.031e+06	1.32195e+06		5920	1045910	979944	1.12014e+06		5920	1.16454e+06	1027750	935447		5920	1095520	1.08899e+06	932910
				5940	1162180	1259473	1110521		5940	1160580	1030620	1.29918e+06		5940	1172370	1.03211e+06	1.31521e+06		5940	1050680	978496	1.11845e+06		5940	1162202	1028270	937224		5940	1098710	1.08829e+06	930725
				5960	1159660	1262807	1117030		5960	1154630	1030308	1.28967e+06		5960	1166610	1031517	1.31204e+06		5960	1048280	979070	1.11918e+06		5960	1.16282e+06	1029850	936496		5960	1098270	1.09009e+06	931220
				5980	1165080	1265948	1112419		5980	1157570	1.02922e+06	1.29639e+06		5980	1163940	1.03243e+06	1.32156e+06		5980	1048280	980194	1.11938e+06		5980	1.15958e+06	1027850	940470		5980	1100500	1.09351e+06	934558
				6000	1162600	1266830	1112375		6000	1156200	1.02884e+06	1.2968e+06		6000	1171850	1035178	1.31573e+06		6000	1054860	981170	1.12119e+06		6000	1.1642e+06	1035850	939672		6000	1102560	1.09301e+06	932593
				6020	1158330	1261435	1117062		6020	1154600	1024563	1.29113e+06		6020	1168010	1.0288e+06	1.31206e+06		6020	1048610	977653	1.11995e+06		6020	1.16412e+06	1030520	937036		6020	1103260	1.0919e+06	933637
				6040	1161970	1258192	1115213		6040	1155480	1024311	1.29658e+06		6040	1173210	1.03425e+06	1.32111e+06		6040	1056110	981240	1.12164e+06		6040	1.16875e+06	1029590	942403		6040	1105790	1.09264e+06	937976
				6060	1160990	1268491	1112402		6060	1154660	1029894	1.2987e+06		6060	1164810	1.03622e+06	1.31115e+06		6060	1053280	978763	1.12491e+06		6060	1166372	1034900	943887		6060	1107540	1090051	936826
				6080	1165070	1263037	1113247		6080	1158510	1028340	1.2939e+06		6080	1165720	1.03229e+06	1311930		6080	1050240	978918	1.12285e+06		6080	1.17158e+06	1033850	940979		6080	1101670	1.09027e+06	935900
				6100	1156570	1262074	1115896		6100	1157290	1026789	1.29449e+06		6100	1168400	1.03141e+06	1.30981e+06		6100	1058100	981127	1.11765e+06		6100	1.16898e+06	1039450	942607		6100	1101130	1.09605e+06	935533
				6120	1156920	1263110	1106749		6120	1153090	1028013	1.29643e+06		6120	1166180	1.0329e+06	1.31084e+06		6120	1050830	985135	1.12625e+06		6120	1169090	1035660	946311		6120	1100660	1.08956e+06	941632
				6140	1162100	1268050	1111219		6140	1162220	1.029e+06	1.29116e+06		6140	1173380	1.03458e+06	1309878		6140	1052880	983164	1.12557e+06		6140	1.16892e+06	1032740	945083		6140	1101290	1.09089e+06	938086
				6160	1157760	1262592	1110373		6160	1156380	1.02524e+06	1.29263e+06		6160	1166550	1.03379e+06	1.31618e+06		6160	1056890	981097	1.12751e+06		6160	1.16994e+06	1037470	943744		6160	1101480	1.09363e+06	939064
				6180	1167290	1262796	1110814		6180	1158600	1.02592e+06	1.29488e+06		6180	1167990	1.0356e+06	1.30917e+06		6180	1053300	983041	1.12938e+06		6180	1.17357e+06	1036160	943851		6180	1101740	1.09233e+06	940603
				6200	1161430	1264316	1113655		6200	1156220	1.02963e+06	1.28902e+06		6200	1172880	1034618	1.30572e+06		6200	1057600	979510	1.1267e+06		6200	1.16992e+06	1040740	948723		6200	1106360	1.09221e+06	942034
				6220	1159530	1269373	1113771		6220	1155570	1.02415e+06	1.28959e+06		6220	1165990	1.03254e+06	1.31613e+06		6220	1053060	981836	1.12783e+06		6220	1.17306e+06	1038660	948861		6220	1109260	1.09489e+06	939829
				6240	1164130	1262831	1108832		6240	1162090	1024665	1.29375e+06		6240	1173040	1036235	1.31002e+06		6240	1054360	983576	1.12992e+06		6240	1.17968e+06	1036520	946742		6240	1108430	1.09651e+06	944210
				6260	1157160	1259552	1107982		6260	1155830	1.02798e+06	1.28587e+06		6260	1169600	1037481	1.30663e+06		6260	1055970	980326	1.13472e+06		6260	1.17776e+06	1042390	948497		6260	1106020	1.09371e+06	946099
				6280	1163630	1264734	1114605		6280	1156080	1027245	1.28857e+06		6280	1165940	1.03681e+06	1.31558e+06		6280	1055420	983952	1.13412e+06		6280	1.17568e+06	1039790	950959		6280	1105000	1.09325e+06	945406
				6300	1161080	1266139	1112592		6300	1157140	1.02741e+06	1.29185e+06		6300	1171040	1.03575e+06	1.30795e+06		6300	1063510	986400	1.13291e+06		6300	1.1746e+06	1042750	950201		6300	1105140	1.09664e+06	946294
				6320	1161350	1264752	1112769		6320	1154960	1030098	1.28829e+06		6320	1166190	1.03785e+06	1.30442e+06		6320	1055670	985710	1.13425e+06		6320	1173914	1042930	948421		6320	1103380	1.09396e+06	951013
				6340	1163960	1258276	1111301		6340	1153540	1028877	1.28921e+06		6340	1169620	1.0375e+06	1.31185e+06		6340	1057520	983536	1.13289e+06		6340	1.17562e+06	1041430	951135		6340	1105540	1.0921e+06	947611
				6360	1156330	1266267	1117243		6360	1154930	1023630	1.29447e+06		6360	1171910	1037355	1.30978e+06		6360	1060540	982524	1.13433e+06		6360	1.17647e+06	1042340	959642		6360	1105920	1.0934e+06	947117
				6380	1162590	1261631	1108634		6380	1156870	1.02421e+06	1.28685e+06		6380	1168760	1.03741e+06	1.30093e+06		6380	1059070	984448	1.13591e+06		6380	1175462	1042050	953299		6380	1109660	1.09527e+06	948598
				6400	1157300	1260199	1110884		6400	1157160	1025232	1.28726e+06		6400	1169800	1.03653e+06	1.30642e+06		6400	1063890	987304	1.13316e+06		6400	1.18468e+06	1047420	953792		6400	1111560	1.09424e+06	947053
				6420	1156750	1261292	1114411		6420	1156880	1023630	1.29146e+06		6420	1168370	1.03483e+06	1.30527e+06		6420	1059360	984844	1.13451e+06		6420	1.1841e+06	1045780	956638		6420	1109430	1.09743e+06	947822
				6440	1164000	1270384	1111349		6440	1157980	1.02227e+06	1.28473e+06		6440	1168460	1.03765e+06	1.30515e+06		6440	1060870	986500	1.13915e+06		6440	1.18166e+06	1046530	960087		6440	1106590	1.09644e+06	950848
				6460	1158510	1259900	1107812		6460	1156630	1027407	1.28571e+06		6460	1171760	1042836	1.30761e+06		6460	1062650	984950	1.14051e+06		6460	1.18159e+06	1049240	958193		6460	1105150	1.09468e+06	949244
				6480	1159400	1260906	1111203		6480	1153020	1.02476e+06	1.29053e+06		6480	1170120	1.03783e+06	1.30983e+06		6480	1060710	986670	1.14022e+06		6480	1.18261e+06	1045500	957214		6480	1106470	1.09471e+06	949870
				6500	1159340	1261996	1113084		6500	1156040	1021989	1.28531e+06		6500	1173730	1.04384e+06	1.3029e+06		6500	1063640	989798	1.13864e+06		6500	1184204	1046980	960669		6500	1108100	1.09345e+06	955944
				6520	1155540	1265892	1109892		6520	1152000	1.02711e+06	1.28438e+06		6520	1167280	1.03679e+06	1.30731e+06		6520	1061870	987517	1.14203e+06		6520	1183556	1048920	962250		6520	1107730	1096408	955532
				6540	1162500	1260906	1112359		6540	1158960	1023627	1.29061e+06		6540	1170750	1039854	1.30898e+06		6540	1061300	987964	1.13863e+06		6540	1180568	1047270	956485		6540	1112840	1.0962e+06	953747
				6560	1155910	1258739	1116187		6560	1156680	1024995	1.28254e+06		6560	1172940	1037425	1.30204e+06		6560	1064910	987067	1.14227e+06		6560	1.18397e+06	1047520	961475		6560	1112210	1.09677e+06	953725
				6580	1158660	1263188	1108870		6580	1153000	1.0269e+06	1.28239e+06		6580	1168070	1.04105e+06	1.30253e+06		6580	1059880	988732	1.144e+06		6580	1185926	1048990	966038		6580	1115750	1.09137e+06	957241
				6600	1159330	1265756	1109525		6600	1156130	1022682	1.29113e+06		6600	1174130	1.03868e+06	1.30864e+06		6600	1067630	989034	1.14133e+06		6600	1.18588e+06	1046620	963880		6600	1113630	1.09355e+06	953957
				6620	1156740	1256660	1108682		6620	1156930	1024269	1.28337e+06		6620	1168150	1040946	1.29707e+06		6620	1063310	987852	1.14231e+06		6620	1187348	1052640	961091		6620	1110160	1.09718e+06	956806
				6640	1163010	1259975	1108218		6640	1160420	1.02625e+06	1.2837e+06		6640	1168680	1.03993e+06	1.30028e+06		6640	1063550	989671	1.14571e+06		6640	1.18581e+06	1051220	963751		6640	1107720	1.09392e+06	957710
				6660	1157530	1269019	1104492		6660	1154390	1.02471e+06	1.28899e+06		6660	1174650	1.03961e+06	1.30664e+06		6660	1065790	986780	1.14407e+06		6660	1.18386e+06	1057960	964823		6660	1108780	1.095e+06	959008
				6680	1157650	1265393	1112437		6680	1153090	1025028	1.28577e+06		6680	1172300	1.03889e+06	1.29895e+06		6680	1059760	986557	1.14171e+06		6680	1.18593e+06	1053480	964895		6680	1110460	1.09881e+06	955736
				6700	1157370	1256209	1108316		6700	1159480	1.02343e+06	1.28343e+06		6700	1168840	1.04219e+06	1.30155e+06		6700	1067650	993808	1.14669e+06		6700	1.18959e+06	1052980	965872		6700	1111320	1.09637e+06	961934
				6720	1156090	1261380	1107966		6720	1154700	1.02012e+06	1.28364e+06		6720	1168540	1.04206e+06	1.30473e+06		6720	1068440	988616	1.14982e+06		6720	1.18922e+06	1056630	969173		6720	1113560	1.09777e+06	962242
				6740	1163260	1265716	1113401		6740	1154360	1023486	1.28448e+06		6740	1170920	1.03821e+06	1.30041e+06		6740	1065080	988849	1.14937e+06		6740	1.19274e+06	1051480	971785		6740	1113890	1.09836e+06	960059
				6760	1156710	1261186	1112785		6760	1158260	1.02291e+06	1.28192e+06		6760	1172090	1.04276e+06	1.30081e+06		6760	1070220	992359	1.15152e+06		6760	1.18866e+06	1060780	967674		6760	1114990	1.0963e+06	962210
				6780	1155950	1255667	1107348		6780	1153140	1.02876e+06	1.28766e+06		6780	1171740	1.04051e+06	1.30579e+06		6780	1066450	989954	1.15072e+06		6780	1.19606e+06	1052180	967584		6780	1112180	1.09596e+06	965196
				6800	1161810	1261566	1107208		6800	1154630	1021821	1.28395e+06		6800	1179780	1.03792e+06	1.29979e+06		6800	1067760	994714	1.14998e+06		6800	1.19334e+06	1055510	970775		6800	1111840	1.09843e+06	960364
				6820	1158390	1265130	1113202		6820	1150270	1.02275e+06	1.27967e+06		6820	1170250	1.04116e+06	1.29801e+06		6820	1068730	992550	1.15011e+06		6820	1188830	1058370	974254		6820	1110800	1.09672e+06	964112
				6840	1162350	1259166	1107018		6840	1157310	1.029e+06	1.28592e+06		6840	1171200	1.04146e+06	1.30871e+06		6840	1067270	992100	1.15502e+06		6840	1.19105e+06	1056830	969973		6840	1110790	1.09794e+06	965110
				6860	1156790	1259727	1107311		6860	1153010	1.02077e+06	1.28168e+06		6860	1173870	1.04244e+06	1.30037e+06		6860	1074990	991014	1.15209e+06		6860	1192886	1060930	969976		6860	1111660	1.09748e+06	965708
				6880	1154270	1262749	1112292		6880	1152310	1024473	1.28133e+06		6880	1171040	1040113	1.29917e+06		6880	1066140	992802	1.15337e+06		6880	1193414	1055220	974749		6880	1111780	1.098e+06	966228
				6900	1161470	1268266	1107791		6900	1161230	1022334	1.28439e+06		6900	1176760	1.04233e+06	1.30491e+06		6900	1069390	991866	1.15585e+06		6900	1.19763e+06	1055940	975743		6900	1115060	1.09709e+06	968892
				6920	1156000	1260646	1104406		6920	1152380	1.02443e+06	1.2801e+06		6920	1170610	1.04126e+06	1.30155e+06		6920	1070310	992928	1.15898e+06		6920	1198154	1064130	974058		6920	1119240	1.09834e+06	967698
				6940	1161000	1259882	1109594		6940	1153240	1.01997e+06	1.27788e+06		6940	1168280	1.04062e+06	1.29388e+06		6940	1068420	992221	1.15436e+06		6940	1.19781e+06	1057420	977854		6940	1118280	1.10278e+06	968005
				6960	1156530	1259622	1112298		6960	1156880	1.02475e+06	1.28478e+06		6960	1175640	1.04247e+06	1.30425e+06		6960	1075980	989796	1.15612e+06		6960	1.2011e+06	1063340	976950		6960	1117040	1.10125e+06	970151
				6980	1152740	1265534	1107647		6980	1153610	1.01875e+06	1.28237e+06		6980	1168630	1.04366e+06	1.29427e+06		6980	1069320	994050	1.15902e+06		6980	1199126	1060420	978549		6980	1111370	1.09949e+06	971810
				7000	1158440	1257373	1107488		7000	1159820	1.01965e+06	1.27766e+06		7000	1174220	1.04023e+06	1.29843e+06		7000	1069000	993996	1.16002e+06		7000	1.19799e+06	1059070	977802		7000	1113460	1.09875e+06	971297
				7020	1155260	1256080	1112160		7020	1152690	1019001	1.28355e+06		7020	1167660	1048121	1.30176e+06		7020	1073440	992788	1.15602e+06		7020	1.19626e+06	1065420	978958		7020	1114810	1.10476e+06	972288
				7040	1156410	1262610	1106242		7040	1151790	1.02178e+06	1.27983e+06		7040	1171010	1.04481e+06	1.29861e+06		7040	1070390	989101	1.16022e+06		7040	1.20001e+06	1059380	979608		7040	1110250	1.1028e+06	974113
				7060	1155570	1266852	1106675		7060	1156550	1.01942e+06	1.27712e+06		7060	1173070	1.04146e+06	1.29449e+06		7060	1081720	992569	1.16117e+06		7060	1199540	1064560	977445		7060	1118760	1.09881e+06	972085
				7080	1156260	1255277	1110743		7080	1150550	1021929	1.28101e+06		7080	1169420	1042479	1.29972e+06		7080	1070060	994910	1.15829e+06		7080	1200614	1063540	982868		7080	1116100	1.09837e+06	970888
				7100	1157190	1255607	1104895		7100	1157630	1025256	1.28147e+06		7100	1170010	1.0438e+06	1.29631e+06		7100	1070600	995022	1.16438e+06		7100	1.20212e+06	1062580	982446		7100	1121110	1.1035e+06	975506
				7120	1155330	1262007	1104864		7120	1155380	1.01979e+06	1.28021e+06		7120	1175190	1.04094e+06	1.29399e+06		7120	1073770	993806	1.16423e+06		7120	1.20515e+06	1069130	986046		7120	1121890	1.10185e+06	973879
				7140	1160080	1261367	1107510		7140	1152310	1.01853e+06	1.27686e+06		7140	1170460	1.04143e+06	1.30103e+06		7140	1069270	997458	1.16022e+06		7140	1.20813e+06	1062610	981048		7140	1115630	1.10205e+06	974213
				7160	1156180	1259613	1108717		7160	1155990	1.02204e+06	1.28204e+06		7160	1172320	1044145	1.29231e+06		7160	1078280	994828	1.1628e+06		7160	1.20123e+06	1064140	982090		7160	1116230	1.10185e+06	976030
				7180	1156570	1256112	1104713		7180	1152070	1.02081e+06	1.27784e+06		7180	1168380	1.04248e+06	1.29127e+06		7180	1072990	994266	1.16792e+06		7180	1.20209e+06	1067650	983653		7180	1115790	1.10096e+06	977116
				7200	1160170	1263324	1105997		7200	1153170	1020663	1.27609e+06		7200	1172370	1.04259e+06	1.29969e+06		7200	1072070	996036	1.16394e+06		7200	1.20475e+06	1063620	989447		7200	1114860	1.10408e+06	976243
				7220	1153350	1255349	1110356		7220	1147220	1.02219e+06	1.28343e+06		7220	1174350	1.04215e+06	1.30442e+06		7220	1076980	994240	1.16405e+06		7220	1.20081e+06	1071380	982242		7220	1114700	1.1005e+06	976590
				7240	1156060	1256110	1103576		7240	1151070	1.02149e+06	1.28364e+06		7240	1171550	1.04498e+06	1.31185e+06		7240	1073130	995203	1.16644e+06		7240	1.20476e+06	1067780	984722		7240	1119620	1.10001e+06	980282
				7260	1155720	1256422	1104508		7260	1156100	1.0196e+06	1.28448e+06		7260	1173490	1042906	1.30978e+06		7260	1079750	997228	1.16889e+06		7260	1.20365e+06	1066730	987444		7260	1121640	1.10579e+06	977239
				7280	1152490	1261942	1109525		7280	1153150	1.01916e+06	1.28192e+06		7280	1167330	1.047e+06	1.30093e+06		7280	1072330	995989	1.16739e+06		7280	1.20319e+06	1072940	993677		7280	1123060	1.10092e+06	978931
				7300	1159180	1258083	1103147		7300	1155720	1.02273e+06	1.28766e+06		7300	1167320	1042115	1.30642e+06		7300	1076220	992414	1.17068e+06		7300	1205876	1067530	988880		7300	1119640	1.09974e+06	980514
				7320	1155480	1256963	1103000		7320	1155790	1020597	1.28395e+06		7320	1176130	1.04185e+06	1.30527e+06		7320	1079710	997810	1.17048e+06		7320	1.21145e+06	1073660	987305		7320	1113400	1.10756e+06	979980
				7340	1154910	1259258	1109746		7340	1154180	1.01987e+06	1.27967e+06		7340	1169280	1.04477e+06	1.30515e+06		7340	1071710	998264	1.16857e+06		7340	1.20773e+06	1072270	987701		7340	1117830	1.10363e+06	980357
				7360	1157480	1261650	1103144		7360	1151590	1018578	1.28592e+06		7360	1176000	1.04492e+06	1.30761e+06		7360	1080540	995792	1.17115e+06		7360	1202624	1068880	987924		7360	1115040	1.09971e+06	983264
				7380	1154560	1254639	1101447		7380	1152140	1019169	1.28168e+06		7380	1171000	1.04051e+06	1.30983e+06		7380	1077480	998092	1.17166e+06		7380	1206308	1073120	990859		7380	1114370	1.10465e+06	983947
				7400	1162180	1259149	1104763		7400	1154670	1.01974e+06	1.28133e+06		7400	1170320	1049178	1.3029e+06		7400	1075930	997561	1.17054e+06		7400	1.20438e+06	1071040	987748		7400	1120450	1.10246e+06	982780
				7420	1154170	1260929	1107454		7420	1157190	1.02161e+06	1.28439e+06		7420	1175880	1.04385e+06	1.30731e+06		7420	1078350	999004	1.17015e+06		7420	1.20892e+06	1078110	994979		7420	1123440	1.10501e+06	984367
				7440	1153580	1255697	1103141		7440	1155100	1018422	1.2801e+06		7440	1167060	1.0434e+06	1.30898e+06		7440	1077180	998146	1.17575e+06		7440	1.21259e+06	1075460	993030		7440	1123280	1.10315e+06	988824
				7460	1156580	1257917	1104130		7460	1150890	1.02336e+06	1.27788e+06		7460	1176600	1043249	1.30204e+06		7460	1079200	998848	1.1719e+06		7460	1212458	1072930	995119		7460	1124710	1.10383e+06	986569
				7480	1153550	1256511	1109427		7480	1151130	1023105	1.28478e+06		7480	1170060	1.04938e+06	1.30253e+06		7480	1080600	996865	1.17118e+06		7480	1.21694e+06	1077440	992990		7480	1121840	1.10243e+06	986537
				7500	1159900	1260280	1100638		7500	1153800	1.02326e+06	1.28237e+06		7500	1170540	1041688	1.30864e+06		7500	1077540	996942	1.17929e+06		7500	1213250	1074010	1000274		7500	1116460	1.1e+06	987167
				7520	1154000	1261215	1104029		7520	1154110	1021638	1.27766e+06		7520	1174010	1041142	1.29707e+06		7520	1084180	999013	1.17852e+06		7520	1.21303e+06	1077710	993810		7520	1115840	1108303	990082
				7540	1151920	1253292	1106870		7540	1153570	1020816	1.28355e+06		7540	1171110	1.04563e+06	1.30028e+06		7540	1076300	999690	1.1733e+06		7540	1.21094e+06	1077750	994372		7540	1120120	1.10551e+06	988793
				7560	1157710	1256311	1104559		7560	1153120	1017936	1.27983e+06		7560	1175640	1.04717e+06	1.30664e+06		7560	1079390	1.00039e+06	1.17735e+06		7560	1.21168e+06	1074080	996318		7560	1116670	1.10519e+06	988915
				7580	1151100	1265286	1102400		7580	1151020	1017831	1.27712e+06		7580	1171120	1045503	1.29895e+06		7580	1085280	1000426	1.17942e+06		7580	1.21406e+06	1078280	999615		7580	1123010	1.10774e+06	989992
				7600	1157670	1257108	1104501		7600	1149680	1019235	1.28101e+06		7600	1171850	1.04952e+06	1.30155e+06		7600	1076860	1001182	1.17861e+06		7600	1.21426e+06	1076680	998268		7600	1121520	1.10533e+06	989323
				7620	1155330	1257648	1106421		7620	1148830	1018902	1.28147e+06		7620	1175130	1.04686e+06	1.30473e+06		7620	1085000	1003432	1.17611e+06		7620	1.21812e+06	1084410	997045		7620	1122330	1.10294e+06	993029
				7640	1153170	1260267	1099357		7640	1148630	1.01796e+06	1.28021e+06		7640	1173520	1.0441e+06	1.30041e+06		7640	1080260	999062	1.17875e+06		7640	1.21276e+06	1080820	999354		7640	1126910	1.10676e+06	995500
				7660	1158120	1260975	1102711		7660	1159570	1019436	1.27686e+06		7660	1168520	1046518	1.30081e+06		7660	1078160	1004287	1.18044e+06		7660	1.22218e+06	1076330	1004034		7660	1121030	1.10706e+06	991230
				7680	1154150	1255219	1110623		7680	1151580	1.02483e+06	1.28204e+06		7680	1172000	1.0477e+06	1.30579e+06		7680	1084770	998598	1.18147e+06		7680	1.21723e+06	1082740	1000993		7680	1120420	1.10411e+06	992048
				7700	1157660	1257863	1100893		7700	1151260	1.02194e+06	1.27784e+06		7700	1171340	1044558	1.29979e+06		7700	1079110	999702	1.18661e+06		7700	1214942	1078690	1000914		7700	1119300	1.10413e+06	995450
				7720	1152050	1262473	1100749		7720	1154130	1.01723e+06	1.27609e+06		7720	1176150	1.04639e+06	1.29801e+06		7720	1086930	1.00136e+06	1.18267e+06		7720	1.21454e+06	1082380	1001283		7720	1117560	1.10276e+06	993104
				7740	1152960	1266174	1105190		7740	1150680	1020621	1.28343e+06		7740	1168880	1.04867e+06	1.30871e+06		7740	1081970	1.00386e+06	1.18246e+06		7740	1.21577e+06	1082400	1004969		7740	1121250	1.10706e+06	992443
				7760	1157180	1259271	1102675		7760	1157710	1015455	1.28364e+06		7760	1172670	1045475	1.30037e+06		7760	1077260	1004122	1.18684e+06		7760	1.21918e+06	1078630	1002616		7760	1122820	1.1052e+06	998344
				7780	1154220	1253936	1099178		7780	1152060	1.01876e+06	1.28448e+06		7780	1171310	1.04493e+06	1.29917e+06		7780	1085510	1.00306e+06	1.18839e+06		7780	1.21823e+06	1087920	1003262		7780	1122320	1.10356e+06	996824
				7800	1157210	1260597	1103640		7800	1151640	1017360	1.28192e+06		7800	1172380	1.05006e+06	1.30491e+06		7800	1081750	1.00171e+06	1.18261e+06		7800	1.21956e+06	1081060	1006913		7800	1123550	1.10766e+06	994942
				7820	1154400	1260649	1104400		7820	1155770	1014255	1.28766e+06		7820	1173490	1.0454e+06	1.30155e+06		7820	1087920	1.00129e+06	1.18808e+06		7820	1.22454e+06	1083650	1005526		7820	1127230	1.10893e+06	997830
				7840	1151810	1252175	1098788		7840	1150940	1014819	1.28395e+06		7840	1172340	1047036	1.29388e+06		7840	1083070	1.0014e+06	1.19149e+06		7840	1.21447e+06	1084740	1004956		7840	1122000	1.1123e+06	999136
				7860	1157990	1257773	1103222		7860	1156660	1011993	1.27967e+06		7860	1175810	1049472	1.30425e+06		7860	1083200	1007662	1.1872e+06		7860	1221932	1082410	1007430		7860	1121170	1.10644e+06	996115
				7880	1153080	1260512	1106771		7880	1150760	1019160	1.28592e+06		7880	1171300	1.04654e+06	1.29427e+06		7880	1086460	1.00298e+06	1.18645e+06		7880	1220480	1090480	1013020		7880	1121550	1.10658e+06	998700
				7900	1155210	1258335	1099479		7900	1150280	1017312	1.28168e+06		7900	1169310	1046490	1.29843e+06		7900	1081270	1003660	1.18965e+06		7900	1218002	1083010	1006955		7900	1121120	1.11154e+06	1.0031e+06
				7920	1157370	1257919	1101746		7920	1153960	1017795	1.28133e+06		7920	1177780	1.0492e+06	1.30176e+06		7920	1087910	1.00536e+06	1.18752e+06		7920	1.21858e+06	1085340	1009805		7920	1120800	1.10476e+06	1.0001e+06
				7940	1150060	1258317	1102541		7940	1151420	1.01896e+06	1.28439e+06		7940	1174300	1.04889e+06	1.29861e+06		7940	1085120	1003963	1.18921e+06		7940	1.21953e+06	1087960	1012938		7940	1122770	1.10974e+06	1.00059e+06
				7960	1158130	1259382	1098223		7960	1156610	1.01371e+06	1.2801e+06		7960	1170860	1.04623e+06	1.29449e+06		7960	1082650	1.00343e+06	1.18983e+06		7960	1.22456e+06	1083320	1014246		7960	1127170	1.10815e+06	1.00276e+06
				7980	1152100	1257293	1100202		7980	1149670	1018266	1.27788e+06		7980	1175060	1047260	1.29972e+06		7980	1089030	1.00583e+06	1.19432e+06		7980	1.2271e+06	1089890	1010176		7980	1128090	1.10937e+06	1.00135e+06
				8000	1151950	1256800	1103254		8000	1150370	1.01799e+06	1.28478e+06		8000	1171090	1.04617e+06	1.29631e+06		8000	1083680	1.00373e+06	1.18919e+06		8000	1225454	1086720	1010227		8000	1126190	1.10711e+06	1.00273e+06
				8020	1156750	1259374	1102273		8020	1150390	1017681	1.28237e+06		8020	1177080	1.04999e+06	1.29399e+06		8020	1089100	1.00552e+06	1.18959e+06		8020	1220216	1085630	1014607		8020	1123300	1.10416e+06	1.00339e+06
				8040	1148990	1260913	1096598		8040	1148670	1.01557e+06	1.27766e+06		8040	1174780	1.04659e+06	1.30103e+06		8040	1083980	1006528	1.19989e+06		8040	1.22237e+06	1089670	1018649		8040	1120490	1.11213e+06	1.00699e+06
				8060	1158840	1255273	1103186		8060	1151370	1020753	1.28355e+06		8060	1171600	1.04875e+06	1.29231e+06		8060	1087410	1006933	1.19262e+06		8060	1.22062e+06	1085570	1013024		8060	1124110	1.10906e+06	1.00595e+06
				8080	1153970	1256264	1101375		8080	1151770	1016199	1.27983e+06		8080	1174890	1.04703e+06	1.29127e+06		8080	1090190	1007533	1.19163e+06		8080	1.21965e+06	1091700	1011932		8080	1121410	1.11046e+06	1.00585e+06
				8100	1149530	1256225	1099811		8100	1150770	1013796	1.27712e+06		8100	1173570	1.0496e+06	1.29969e+06		8100	1086490	1.0056e+06	1.19644e+06		8100	1.22626e+06	1087240	1019294		8100	1123740	1.11273e+06	1.00722e+06
				8120	1156310	1261390	1098606		8120	1154520	1017942	1.28101e+06		8120	1177810	1.0481e+06	1.30442e+06		8120	1087540	1007860	1.19392e+06		8120	1.22507e+06	1088170	1017160		8120	1125810	1.10722e+06	1.00542e+06
				8140	1149460	1253162	1106678		8140	1148640	1.01658e+06	1.28147e+06		8140	1173170	1048359	1.31185e+06		8140	1089100	1.00442e+06	1.19188e+06		8140	1.22567e+06	1091450	1014843		8140	1125960	1.1086e+06	1007112
				8160	1157770	1254836	1100820		8160	1151040	1.01406e+06	1.28021e+06		8160	1171240	1.04922e+06	1.30978e+06		8160	1086700	1006246	1.19993e+06		8160	1.22982e+06	1088160	1014441		8160	1130490	1.11341e+06	1.007e+06
				8180	1149970	1259608	1100367		8180	1148260	1.01932e+06	1.27686e+06		8180	1177500	1.05254e+06	1.30093e+06		8180	1092790	1.01203e+06	1.19723e+06		8180	1.23466e+06	1092450	1022807		8180	1127340	1.11197e+06	1009392
				8200	1149810	1261513	1104166		8200	1150230	1.01993e+06	1.28204e+06		8200	1172390	1.0492e+06	1.30642e+06		8200	1085100	1.00679e+06	1.19637e+06		8200	1.23009e+06	1091580	1017808		8200	1123020	1.11071e+06	1.00713e+06
				8220	1155690	1252088	1099646		8220	1157860	1.01644e+06	1.27784e+06		8220	1177920	1.04731e+06	1.30527e+06		8220	1088820	1007011	1.1996e+06		8220	1.22588e+06	1088670	1015793		8220	1124810	1.11156e+06	1.01067e+06
				8240	1152030	1252672	1097376		8240	1147590	1016226	1.27609e+06		8240	1169410	1.05139e+06	1.30515e+06		8240	1089510	1.01042e+06	1.20199e+06		8240	1.22564e+06	1090760	1019307		8240	1120900	1.11108e+06	1.01078e+06
				8260	1156600	1259550	1099838		8260	1147520	1017162	1.28343e+06		8260	1170040	1048261	1.30761e+06		8260	1087830	1009504	1.19768e+06		8260	1.2244e+06	1091560	1023883		8260	1125090	1109356	1.01362e+06
				8280	1151740	1259486	1104213		8280	1147100	1.01399e+06	1.28364e+06		8280	1175800	1.04802e+06	1.30983e+06		8280	1093820	1006624	1.19725e+06		8280	1.22889e+06	1096570	1020674		8280	1125700	1.11184e+06	1.01132e+06
				8300	1151260	1254815	1100778		8300	1147530	1.01417e+06	1.28448e+06		8300	1170440	1.05108e+06	1.3029e+06		8300	1088470	1.00993e+06	1.20361e+06		8300	1.22994e+06	1093490	1020625		8300	1128220	1.11342e+06	1013520
				8320	1154070	1257515	1100346		8320	1154010	1.01994e+06	1.28192e+06		8320	1173150	1.04907e+06	1.30731e+06		8320	1086510	1007377	1.20006e+06		8320	1.23201e+06	1091750	1023619		8320	1127220	1.1116e+06	1.01178e+06
				8340	1151870	1256865	1103734		8340	1151140	1.01658e+06	1.28766e+06		8340	1173860	1.04853e+06	1.30898e+06		8340	1093120	1.00679e+06	1.20154e+06		8340	1.23507e+06	1101170	1029059		8340	1123620	1.11179e+06	1.01507e+06
				8360	1153270	1255557	1099342		8360	1152100	1.01901e+06	1.28395e+06		8360	1171260	1.04791e+06	1.30204e+06		8360	1088940	1012294	1.20264e+06		8360	1.22671e+06	1092200	1023374		8360	1129300	1.11371e+06	1.01576e+06
				8380	1153410	1253503	1097795		8380	1149880	1018191	1.27967e+06		8380	1176680	1.0519e+06	1.30253e+06		8380	1094460	1009795	1.20465e+06		8380	1.23269e+06	1097280	1022114		8380	1126070	1.11254e+06	1013796
				8400	1150800	1254153	1100132		8400	1148820	1.01246e+06	1.28592e+06		8400	1170930	1049220	1.30864e+06		8400	1089640	1008838	1.19978e+06		8400	1.22963e+06	1096300	1027273		8400	1122280	1.10851e+06	1.01502e+06
				8420	1156820	1255932	1098781		8420	1154280	1012893	1.28168e+06		8420	1174080	1.05011e+06	1.29707e+06		8420	1088250	1.00888e+06	1.2017e+06		8420	1232588	1093140	1029204		8420	1124760	1.11708e+06	1.01647e+06
				8440	1151110	1257007	1098023		8440	1149280	1.01751e+06	1.28133e+06		8440	1177640	1054407	1.30028e+06		8440	1092590	1011481	1.20671e+06		8440	1.23236e+06	1098430	1023482		8440	1125800	1.11199e+06	1016028
				8460	1151470	1255017	1101268		8460	1149710	1.01376e+06	1.28439e+06		8460	1169630	1.04676e+06	1.30664e+06		8460	1087590	1011367	1.20173e+06		8460	1.23197e+06	1099250	1023553		8460	1127980	1.11108e+06	1.01308e+06
				8480	1151080	1254210	1101796		8480	1153310	1.01561e+06	1.2801e+06		8480	1175050	1.04944e+06	1.29895e+06		8480	1095050	1010062	1.20298e+06		8480	1.23117e+06	1096950	1029208		8480	1127720	1.11404e+06	1.01902e+06
				8500	1152260	1259647	1096748		8500	1147390	1015278	1.27788e+06		8500	1171970	1.05569e+06	1.30155e+06		8500	1094090	1011598	1.20739e+06		8500	1.23125e+06	1099320	1031914		8500	1128200	1.11449e+06	1.01745e+06
				8520	1155650	1256502	1100050		8520	1150930	1017603	1.28478e+06		8520	1170940	1.04939e+06	1.30473e+06		8520	1090590	1.01557e+06	1.20505e+06		8520	1.23527e+06	1095360	1025800		8520	1130610	1.11123e+06	1018302
				8540	1152760	1253637	1098192		8540	1148130	1014819	1.28237e+06		8540	1172170	1.04923e+06	1.30041e+06		8540	1095410	1.01284e+06	1.20495e+06		8540	1.23527e+06	1101250	1028392		8540	1127810	1.11412e+06	1.02068e+06
				8560	1151670	1254627	1099055		8560	1148410	1015395	1.27766e+06		8560	1171490	1.05308e+06	1.30081e+06		8560	1089550	1014400	1.20661e+06		8560	1.23365e+06	1098440	1034619		8560	1124400	1.116e+06	1.02323e+06
				8580	1154160	1259390	1099103		8580	1153190	1018749	1.28355e+06		8580	1176380	1.05382e+06	1.30579e+06		8580	1096650	1.01186e+06	1.20613e+06		8580	1.23434e+06	1096690	1030950		8580	1123600	1.11075e+06	1021044
				8600	1148670	1254949	1103536		8600	1150230	1.01329e+06	1.27983e+06		8600	1172840	1.048e+06	1.29979e+06		8600	1094190	1013233	1.20796e+06		8600	1.23356e+06	1102050	1029646		8600	1125540	1.11033e+06	1022280
				8620	1157500	1253449	1095959		8620	1152310	1.01293e+06	1.27712e+06		8620	1169200	1.04975e+06	1.29801e+06		8620	1091330	1.01232e+06	1.20813e+06		8620	1.23327e+06	1098620	1029542		8620	1126640	1.11446e+06	1.02064e+06
				8640	1150840	1257281	1096406		8640	1152110	1016352	1.28101e+06		8640	1173160	1.05003e+06	1.30871e+06		8640	1096480	1.012e+06	1.21168e+06		8640	1.23365e+06	1106860	1033554		8640	1130180	1.11105e+06	1.02101e+06
				8660	1148540	1256496	1102151		8660	1147160	1.01781e+06	1.28147e+06		8660	1170260	1048058	1.30037e+06		8660	1091830	1010125	1.20737e+06		8660	1238432	1099280	1033005		8660	1131190	1.11356e+06	1024146
				8680	1151770	1254802	1099234		8680	1153610	1011663	1.28021e+06		8680	1169000	1.05327e+06	1.29917e+06		8680	1094140	1.01282e+06	1.20836e+06		8680	1.23389e+06	1097870	1029713		8680	1129770	1.11629e+06	1.02227e+06
				8700	1151340	1252960	1097627		8700	1145800	1.0163e+06	1.27686e+06		8700	1172210	1054820	1.30491e+06		8700	1093600	1015546	1.21184e+06		8700	1.24401e+06	1105370	1035023		8700	1128780	1.11548e+06	1.02629e+06
				8720	1156640	1259082	1098019		8720	1149350	1016490	1.28204e+06		8720	1170370	1.05191e+06	1.30155e+06		8720	1090650	1.01138e+06	1.20615e+06		8720	1.23906e+06	1099500	1039831		8720	1126300	1.11545e+06	1024056
				8740	1152400	1252508	1096553		8740	1147880	1.01394e+06	1.27784e+06		8740	1174820	1.05137e+06	1.29388e+06		8740	1099720	1.01224e+06	1.20726e+06		8740	1.23678e+06	1107170	1034480		8740	1123470	1.11704e+06	1024614
				8760	1150800	1249460	1094210		8760	1150620	1.01403e+06	1.27609e+06		8760	1171720	1054407	1.30425e+06		8760	1092050	1014865	1.21343e+06		8760	1236362	1102880	1034370		8760	1126140	1.11223e+06	1.02927e+06
				8780	1155580	1258706	1097442		8780	1151270	1012764	1.28343e+06		8780	1174190	1.05408e+06	1.29427e+06		8780	1092360	1.01107e+06	1.20996e+06		8780	1.23922e+06	1104300	1035080		8780	1126700	1.11217e+06	1027596
				8800	1149180	1260837	1100738		8800	1150260	1.01523e+06	1.28364e+06		8800	1175730	1.05053e+06	1.29843e+06		8800	1098210	1013512	1.21009e+06		8800	1239512	1105830	1040538		8800	1127210	1.12122e+06	1.02776e+06
				8820	1154980	1251893	1097898		8820	1149650	1010805	1.28448e+06		8820	1169540	1.05334e+06	1.30176e+06		8820	1093040	1.01398e+06	1.21566e+06		8820	1238132	1105540	1034025		8820	1130020	1.11415e+06	1028844
				8840	1149730	1253650	1097349		8840	1149040	1.018e+06	1.28192e+06		8840	1177180	1.05289e+06	1.29861e+06		8840	1099060	1013701	1.21755e+06		8840	1237742	1107620	1034268		8840	1131670	1.11476e+06	1.03099e+06
				8860	1149410	1254910	1099467		8860	1145250	1014702	1.28766e+06		8860	1171080	1049269	1.29449e+06		8860	1093320	1013080	1.21303e+06		8860	1.23983e+06	1104400	1034278		8860	1133030	1.11612e+06	1.02795e+06
				8880	1153340	1255511	1098023		8880	1153500	1.01369e+06	1.28395e+06		8880	1175470	1.05024e+06	1.29972e+06		8880	1092200	1019710	1.21341e+06		8880	1245086	1103140	1040345		8880	1128180	1.12013e+06	1.0315e+06
				8900	1149940	1251559	1094052		8900	1147870	1.01758e+06	1.27967e+06		8900	1177060	1.05363e+06	1.29631e+06		8900	1095990	1.01575e+06	1.21952e+06		8900	1.24103e+06	1107100	1035509		8900	1128090	1.11472e+06	1.02861e+06
				8920	1150910	1253119	1097173		8920	1150790	1015821	1.28592e+06		8920	1169670	1051943	1.29399e+06		8920	1094940	1016050	1.21504e+06		8920	1.23981e+06	1103830	1036636		8920	1125650	1.11704e+06	1.02848e+06
				8940	1151120	1256376	1100550		8940	1148830	1009494	1.28168e+06		8940	1174950	1.05362e+06	1.30103e+06		8940	1100870	1015081	1.21688e+06		8940	1240652	1107660	1039684		8940	1128420	1.11802e+06	1032204
				8960	1150240	1258662	1096310		8960	1147780	1011933	1.28133e+06		8960	1172370	1.05318e+06	1.29231e+06		8960	1094200	1015648	1.22057e+06		8960	1.23881e+06	1106900	1040550		8960	1127640	1.11712e+06	1.03251e+06
				8980	1153900	1252462	1094397		8980	1154950	1.0153e+06	1.28439e+06		8980	1173160	1.05023e+06	1.29127e+06		8980	1091070	1.01522e+06	1.21637e+06		8980	1242548	1104300	1040721		8980	1131560	1.1177e+06	1.0314e+06
				9000	1147370	1251704	1094180		9000	1151080	1015188	1.2801e+06		9000	1170940	1.05213e+06	1.29969e+06		9000	1097990	1.01452e+06	1.21702e+06		9000	1.24472e+06	1113450	1041918		9000	1128980	1.12169e+06	1.03264e+06
[truncated: 25 more columns]

## Sheet: Figure 3H
Figure 3H	The influence of the Length of blocker on the detection of MT by the dissociative 4-Way SELECT system
	data			MT with 2uM blocker
				Time(s)	0	EGFR-AG-Blocker-18	EGFR-AG-Blocker-17	EGFR-AG-Blocker-16	EGFR-AG-Blocker-15	EGFR-AG-Blocker-14	EGFR-AG-Blocker-13	EGFR-AG-Blocker-12
Sequences used:		Probe-4-F		0	975179	340786	302590	364977	454977	773641	914351	1032253
		Probe-4-Q		20	1025789	375629	327428	409601	519484	911044	1016104	1135637
		EGFR-AG-MT-9-7		40	1059855	397087	351621	453808	581373	997440	1088704	1212300
		EGFR-AG-Blocker-12		60	1082294	416194	371853	490161	633252	1073223	1143210	1232535
		EGFR-AG-Blocker-13		80	1094264	436087	393017	520924	680488	1128257	1170265	1248175
		EGFR-AG-Blocker-14		100	1101150	454495	409889	550192	729287	1164018	1195605	1260936
		EGFR-AG-Blocker-15		120	1107426	469423	427275	579439	775652	1192851	1208442	1268404
		EGFR-AG-Blocker-16		140	1112028	483550	441943	604921	819993	1214635	1218522	1273198
		EGFR-AG-Blocker-17		160	1113306	496548	456595	631424	869103	1229393	1227744	1276439
		EGFR-AG-Blocker-18		180	1112975	509639	469166	657223	915597	1244107	1226844	1276151
				200	1125435	523033	481531	683131	954131	1248936	1226091	1281042
				220	1121623	534740	492170	708686	996731	1255484	1231619	1272445
				240	1120721	544570	503860	734023	1034265	1256867	1236885	1267765
				260	1121481	554451	514565	758779	1073642	1258299	1231531	1259829
				280	1121321	562228	523595	785096	1101137	1252693	1227892	1259659
				300	1121846	571877	532953	811021	1123751	1252656	1224024	1257197
				320	1122893	578477	542572	833919	1146692	1248638	1225596	1256082
				340	1124129	585239	549131	856780	1167870	1249892	1221965	1258562
				360	1121399	592126	559200	881780	1180867	1248569	1225114	1257224
				380	1117737	597875	566086	906443	1197472	1249762	1224204	1258958
				400	1119619	604438	572464	931486	1212708	1245988	1223931	1258522
				420	1117162	608385	580794	955185	1221147	1251335	1223907	1247866
				440	1116283	615576	585926	978217	1228953	1247696	1213611	1247653
				460	1117618	620098	594507	1003130	1234703	1237633	1216126	1247774
				480	1120622	623873	600090	1020252	1231183	1234118	1214235	1243917
				500	1117337	628707	606019	1033657	1235974	1231843	1209916	1239421
				520	1120972	632852	612485	1053236	1235496	1232999	1210751	1244177
				540	1117391	637549	618716	1073949	1232491	1231280	1215442	1244741
				560	1114431	642162	624552	1093221	1236894	1232633	1217534	1246482
				580	1113425	646613	629818	1107227	1235919	1234063	1215890	1242386
				600	1113066	650174	634577	1123308	1242727	1233651	1215357	1235242
				620	1114832	653787	642314	1136925	1244037	1226435	1206892	1232288
				640	1114232	657801	647261	1149157	1240936	1223794	1207878	1236304
				660	1115480	662344	652402	1157959	1237071	1220895	1208914	1236289
				680	1114281	664764	657021	1167041	1233366	1221044	1208473	1232813
				700	1116848	666981	662817	1173824	1234557	1218995	1204450	1236581
				720	1111187	670846	669040	1182211	1235996	1222057	1206552	1236794
				740	1108175	675106	671856	1193227	1237387	1220960	1209136	1236036
				760	1108823	677237	676680	1201938	1240088	1217197	1208049	1231696
				780	1108368	680498	683880	1209272	1237837	1223413	1206243	1227350
				800	1106678	682914	687550	1219040	1237760	1217206	1203936	1228228
				820	1106224	687688	691635	1224734	1232958	1215133	1201846	1225126
				840	1108581	688583	697531	1224515	1229707	1209961	1200663	1225678
				860	1112375	692785	699736	1228533	1226505	1211950	1200351	1225200
				880	1111488	695200	706987	1229221	1227121	1209496	1200917	1228394
				900	1105370	698018	710818	1233561	1227365	1210995	1201459	1225986
				920	1105539	700116	712887	1237885	1229734	1214747	1200115	1225178
				940	1103354	702264	719409	1241030	1231760	1208992	1203974	1223019
				960	1101544	705312	724265	1241799	1231623	1214458	1199016	1218350
				980	1104656	710344	730069	1251172	1230811	1210788	1197441	1220414
				1000	1103553	711926	730605	1249695	1222960	1206814	1197720	1218015
				1020	1107884	714526	735566	1243518	1220470	1206290	1195077	1215686
				1040	1109626	717686	741860	1244002	1223236	1204926	1194915	1218922
				1060	1105743	720148	743366	1244929	1218869	1205610	1198451	1217207
				1080	1099811	722087	749940	1245203	1222533	1207957	1192921	1218591
				1100	1101223	725851	753217	1247351	1223580	1206760	1201102	1215440
				1120	1101173	727863	757877	1246965	1220989	1207681	1199896	1212189
				1140	1102500	730468	761702	1250333	1225912	1205513	1195017	1211639
				1160	1101630	733676	765640	1253863	1217774	1200439	1191840	1211259
				1180	1106124	734859	770773	1242036	1217039	1198887	1192738	1208470
				1200	1108630	741219	775411	1241198	1217109	1195932	1193477	1210569
				1220	1107715	741064	777487	1241277	1216793	1200055	1190045	1213787
				1240	1105665	743043	779753	1240900	1215715	1197598	1193627	1215426
				1260	1102780	745996	785911	1241190	1217126	1196910	1194343	1212617
				1280	1101114	745763	788060	1240544	1216893	1199728	1202972	1213093
				1300	1103990	751953	793122	1244317	1218807	1200994	1193448	1205542
				1320	1101307	754580	795415	1244048	1218614	1198496	1188219	1204826
				1340	1103321	756108	802673	1245271	1212177	1194370	1189638	1204304
				1360	1108849	760877	803988	1240491	1210074	1193605	1186794	1204274
				1380	1105282	759726	805078	1239727	1210514	1191669	1188942	1208495
				1400	1104174	763238	809675	1234839	1207776	1190404	1192196	1207157
				1420	1099325	764480	810363	1235008	1211194	1191903	1192650	1207530
				1440	1099606	768116	814872	1237549	1213135	1190091	1193728	1210545
				1460	1101729	771222	818313	1236937	1211887	1198762	1194417	1205130
				1480	1100920	773760	823358	1241668	1208761	1194170	1187633	1200760
				1500	1101087	776910	826288	1235402	1215552	1186530	1188733	1198974
				1520	1104733	779297	826084	1241255	1207575	1184874	1188531	1197296
				1540	1106665	780451	833040	1232812	1205255	1183259	1187179	1199832
				1560	1110569	782293	836925	1230658	1207004	1186092	1187054	1202083
				1580	1107008	785914	839822	1232798	1206621	1184199	1187670	1197498
				1600	1098554	787408	840749	1231091	1204540	1185940	1192746	1205767
				1620	1100024	789896	844182	1235006	1209361	1188800	1193997	1198435
				1640	1100928	793029	846197	1233237	1210339	1186213	1190467	1198020
				1660	1099097	794161	853093	1234078	1209603	1185192	1187098	1197464
				1680	1102610	796055	855174	1233796	1207232	1179941	1187180	1194366
				1700	1107945	800200	859693	1231901	1203236	1180602	1184773	1194115
				1720	1104640	801007	860766	1224580	1200696	1179785	1185118	1194763
				1740	1106091	802689	860981	1227456	1201221	1179864	1184913	1196042
				1760	1102557	806400	863350	1227159	1201458	1178979	1191008	1195965
				1780	1101782	808122	867610	1228816	1201402	1181427	1187673	1195541
				1800	1101095	806682	871296	1229445	1203343	1181350	1187415	1193425
				1820	1100309	809069	873528	1229379	1202950	1182276	1187893	1188646
				1840	1101432	813151	877510	1228884	1204945	1178168	1181426	1190803
				1860	1104298	816083	882069	1225674	1205156	1175359	1180580	1188994
				1880	1104950	820262	883757	1222911	1198800	1178118	1181230	1189770
				1900	1105330	822060	885567	1222066	1196874	1174056	1183990	1189374
				1920	1106310	820788	885790	1222194	1198255	1177225	1184973	1191333
				1940	1101613	823757	887521	1221657	1198238	1176254	1182190	1193851
				1960	1102514	824222	888728	1221096	1201067	1177145	1186941	1189850
				1980	1098133	824488	895087	1222691	1200568	1183723	1190471	1187253
				2000	1102260	827824	897415	1223311	1201120	1173583	1183785	1186069
				2020	1102947	829678	900069	1225480	1202744	1171236	1184039	1184716
				2040	1102298	833399	901711	1220259	1196106	1174898	1181838	1185326
				2060	1103619	837049	905636	1219546	1195381	1171603	1181047	1185237
				2080	1109338	837006	907192	1217969	1194257	1173244	1185287	1185338
				2100	1105266	836078	906328	1219444	1191703	1170132	1180863	1186437
				2120	1099855	838385	909149	1218348	1194521	1170515	1184954	1189209
				2140	1100674	840436	912205	1218730	1196080	1170299	1188318	1189585
				2160	1102008	842555	914877	1221939	1200455	1178556	1183051	1182323
				2180	1100984	844564	919049	1219078	1198377	1174414	1177788	1182445
				2200	1101559	844696	921067	1224049	1195831	1170796	1176352	1179043
				2220	1104016	847726	925543	1223286	1193875	1170446	1179345	1177336
				2240	1105546	849491	924115	1215518	1191843	1164363	1179336	1181285
				2260	1110719	848148	926774	1217724	1190479	1167432	1177045	1177970
				2280	1104661	853594	928344	1213931	1187131	1166850	1181801	1181267
				2300	1101980	851454	928440	1215899	1190433	1170327	1180945	1187450
				2320	1099362	855596	931614	1216472	1191503	1170481	1178795	1181700
				2340	1099064	855576	935005	1216479	1197753	1170082	1179169	1179867
				2360	1101627	859014	937272	1220497	1199709	1165127	1178118	1178909
				2380	1105432	861579	940871	1221809	1192233	1163918	1177351	1176294
				2400	1102479	863630	944423	1216547	1189701	1166869	1176447	1172796
				2420	1106929	867303	937094	1210562	1187955	1163419	1176405	1179401
				2440	1105383	864644	942512	1212379	1187058	1165414	1175722	1179957
				2460	1101974	863001	941882	1212118	1183137	1162259	1180895	1179532
				2480	1099859	867551	943876	1213871	1188753	1164038	1185232	1180073
				2500	1100978	869590	946826	1212726	1187002	1167921	1184062	1176721
				2520	1100265	870318	951560	1215936	1192045	1165780	1178257	1173532
				2540	1101295	870965	953731	1215197	1193354	1165529	1177426	1172143
				2560	1102387	875697	958541	1214459	1187992	1163146	1176423	1171844
				2580	1103723	874421	954771	1212207	1184087	1162069	1174374	1175235
				2600	1106778	872618	956540	1208721	1186811	1161275	1177475	1177404
				2620	1103616	879321	955844	1210784	1186680	1163226	1177986	1177824
				2640	1099120	877155	956107	1209322	1185953	1160693	1179162	1179542
				2660	1100201	876610	960513	1211113	1186196	1162884	1180811	1180133
				2680	1099689	880754	963503	1213601	1190359	1163011	1180737	1172869
				2700	1102019	882705	968593	1211365	1190407	1160761	1172888	1170224
				2720	1105383	881651	969783	1215117	1191729	1159053	1174845	1172389
				2740	1100458	885885	974015	1210848	1184504	1159688	1175625	1170157
				2760	1102244	886309	969458	1206393	1181980	1156632	1174740	1172543
				2780	1104947	888785	971085	1209416	1182266	1160506	1175444	1169811
				2800	1103147	887065	973260	1208385	1180780	1163561	1177039	1172945
				2820	1098621	887757	975963	1205713	1182339	1159890	1174365	1174810
				2840	1100125	889574	976147	1207853	1186814	1157425	1182600	1177122
				2860	1098319	891672	979649	1208448	1185692	1162416	1180879	1170487
				2880	1101603	893901	983294	1203162	1189415	1162364	1173735	1168782
				2900	1099761	896738	984871	1211561	1187539	1157949	1174417	1167201
				2920	1104338	896150	988686	1207336	1180231	1158375	1173837	1168383
				2940	1103894	896867	987746	1205599	1180971	1159640	1173719	1168039
				2960	1107324	897622	983504	1203735	1181304	1152515	1171922	1168363
				2980	1103597	900021	987810	1205215	1180580	1154574	1176186	1165607
				3000	1099369	899231	987450	1202740	1181864	1160011	1176283	1173805
				3020	1100581	902269	989590	1207053	1183428	1159179	1177836	1171173
				3040	1097765	902227	990470	1207840	1184755	1159938	1173179	1166953
				3060	1097743	902812	993227	1208231	1188077	1158930	1171972	1165875
				3080	1103130	905264	999075	1212083	1183864	1153071	1171773	1162870
				3100	1104035	903539	999643	1202843	1179736	1151247	1175973	1165249
				3120	1105029	908176	997041	1205619	1178211	1154139	1170179	1166462
				3140	1101936	907598	996251	1203191	1177621	1154734	1172792	1167947
				3160	1097839	910594	997615	1200964	1179302	1159199	1175925	1167411
				3180	1098331	911457	996792	1203045	1180216	1156231	1175952	1168373
				3200	1098506	910971	1003267	1204972	1183096	1156188	1175650	1162958
				3220	1097793	916384	1005291	1208659	1183229	1158256	1171651	1162090
				3240	1099071	917111	1005962	1208523	1184749	1151687	1173379	1160927
				3260	1102567	917388	1009915	1205105	1180331	1152190	1171452	1163205
				3280	1102997	920476	1008889	1199814	1176534	1153661	1170665	1163279
				3300	1106002	916500	1007255	1198097	1179149	1151306	1171130	1166322
				3320	1100445	917430	1006316	1199711	1178678	1150790	1173016	1165607
				3340	1099114	921093	1010804	1194912	1176383	1153660	1175742	1167640
				3360	1097423	920156	1008691	1201285	1182420	1154850	1177161	1166712
				3380	1096852	921941	1011390	1201800	1182174	1156412	1172802	1163228
				3400	1097605	924483	1015757	1207413	1184013	1150953	1167986	1160072
				3420	1098019	925585	1019917	1204965	1181842	1150659	1172373	1158318
				3440	1099090	928736	1022640	1204713	1178135	1148919	1170165	1158819
				3460	1102506	931862	1020374	1200628	1176018	1147572	1167219	1160131
				3480	1103691	930176	1016810	1195729	1175911	1150125	1169691	1161150
				3500	1098793	928506	1018027	1197006	1175244	1151683	1170820	1162022
				3520	1097032	928305	1020116	1196815	1173748	1149886	1174188	1165755
				3540	1097741	929737	1018808	1198606	1177593	1156501	1178769	1163724
				3560	1100175	931811	1024970	1203085	1182604	1154935	1173498	1160066
				3580	1099801	935914	1027319	1204659	1175438	1149547	1172422	1161958
				3600	1101881	933378	1027413	1203583	1175057	1148504	1169677	1157412
				3620	1101515	938950	1029535	1195798	1173429	1148106	1168366	1161139
				3640	1104564	935519	1024891	1198267	1172605	1148166	1167760	1160231
				3660	1103540	937429	1024219	1198688	1173295	1149223	1169666	1162596
				3680	1099637	936782	1028136	1196882	1171648	1148018	1175074	1161615
				3700	1096165	936294	1030896	1197720	1180390	1146775	1172626	1164095
				3720	1099211	938936	1028848	1201051	1177899	1146821	1177156	1159403
				3740	1099049	942228	1030100	1199295	1178760	1147641	1169965	1157704
				3760	1099526	943791	1035727	1201301	1178599	1146812	1169367	1156127
				3780	1098935	943225	1038854	1205080	1175042	1147476	1168220	1157419
				3800	1101272	946524	1040400	1199275	1172541	1147095	1166539	1156007
				3820	1102690	943983	1032592	1195321	1174746	1148202	1169246	1159746
				3840	1100100	945311	1036880	1195060	1172202	1148576	1170399	1157594
				3860	1096756	942964	1036903	1196265	1174280	1147118	1173308	1159149
				3880	1097020	945659	1036050	1193474	1173260	1150662	1173238	1160012
				3900	1094893	947239	1040249	1198315	1172152	1153967	1172617	1155123
				3920	1098760	949290	1042962	1198257	1178155	1147976	1165903	1154287
				3940	1098566	950510	1045530	1199754	1178822	1147592	1167259	1153687
				3960	1101536	951588	1045078	1198688	1170006	1143377	1168575	1152265
				3980	1101155	957710	1045807	1193976	1170092	1143251	1165624	1155017
				4000	1105358	957284	1041986	1192668	1172610	1143994	1166653	1159816
				4020	1097551	954211	1042868	1195008	1171592	1148054	1170161	1155297
				4040	1095673	954219	1048386	1192896	1169065	1148842	1172014	1160406
				4060	1095891	955223	1046557	1195337	1173211	1142318	1172390	1158041
				4080	1096239	957548	1045560	1196191	1175663	1150764	1170409	1154523
				4100	1095758	957111	1049551	1202272	1179293	1152424	1169637	1151530
				4120	1097157	960366	1053343	1199261	1173435	1145790	1168828	1151598
				4140	1101862	960986	1055070	1198146	1168373	1144866	1165161	1150103
				4160	1100423	965791	1055180	1196145	1171723	1146225	1165666	1153971
				4180	1102959	959881	1049707	1193303	1170512	1143041	1167739	1156396
				4200	1098399	961350	1050135	1196285	1171192	1144559	1169259	1157490
				4220	1095239	963531	1053023	1196764	1171219	1146034	1171874	1156195
				4240	1096466	964246	1049848	1191209	1170778	1143090	1173375	1157220
				4260	1098011	965116	1055572	1195166	1171291	1148824	1171573	1151715
				4280	1095993	966569	1057996	1199924	1171380	1147316	1167088	1152925
				4300	1099820	969536	1058769	1199665	1174063	1142452	1170371	1150187
				4320	1099428	969696	1057213	1196474	1169021	1145315	1163537	1149221
				4340	1099632	973789	1056122	1190954	1168666	1144213	1163829	1154785
				4360	1103795	970631	1054994	1194556	1170143	1148052	1167032	1156162
				4380	1098189	970155	1058365	1190412	1167073	1147170	1172045	1156486
				4400	1092654	972983	1059999	1192913	1170786	1145764	1168472	1156687
				4420	1094666	969157	1058784	1192168	1173447	1149930	1172990	1157771
				4440	1096251	970593	1058713	1196292	1175655	1153176	1171276	1151641
				4460	1096500	975236	1064899	1196941	1175332	1146134	1167306	1150585
				4480	1099323	978349	1065147	1198287	1171583	1144400	1165505	1151051
				4500	1100183	976986	1068889	1191863	1167043	1145304	1166407	1154062
				4520	1101849	980233	1065622	1190999	1166932	1142177	1164678	1154246
				4540	1102188	979067	1063294	1191653	1169303	1140884	1167590	1153699
				4560	1096017	976058	1064390	1189702	1169183	1146017	1168039	1156109
				4580	1094345	978136	1064446	1190667	1169562	1144766	1173444	1157662
				4600	1094718	979351	1066506	1190646	1172473	1145870	1170358	1152855
				4620	1094417	980929	1067568	1195073	1170234	1141048	1166215	1147436
				4640	1096294	982829	1070543	1199024	1172520	1144681	1164402	1149594
				4660	1097750	983247	1075341	1198832	1168508	1141719	1164912	1152133
				4680	1102452	990328	1072177	1190276	1170503	1143910	1163348	1150351
				4700	1100864	987819	1067494	1190862	1168633	1141915	1163865	1152593
				4720	1096976	987215	1068590	1188978	1166756	1142889	1165747	1154566
				4740	1094135	985066	1069206	1191905	1164903	1143954	1163880	1156101
				4760	1094392	985267	1071408	1194191	1172507	1146910	1166894	1155799
				4780	1095814	988379	1072269	1194644	1174265	1141475	1173011	1148214
				4800	1097161	987822	1071941	1196542	1176249	1145892	1166879	1149872
				4820	1099702	990769	1076736	1195730	1171988	1142851	1166332	1148898
				4840	1101400	992562	1080213	1194285	1164074	1139702	1165896	1147484
				4860	1100525	994813	1076953	1187829	1167435	1142322	1166071	1148366
				4880	1103288	990356	1077389	1187692	1164340	1138962	1168219	1153451
				4900	1094641	993011	1073838	1188124	1168006	1142984	1166744	1149899
				4920	1094102	994336	1076474	1187467	1168518	1142907	1169236	1155408
				4940	1095227	993185	1075533	1190573	1173004	1145014	1169603	1150249
				4960	1095307	994176	1078900	1192450	1172512	1146544	1169212	1148106
				4980	1096539	999327	1080886	1194706	1174326	1143074	1163613	1150074
				5000	1098018	999339	1082793	1198800	1165513	1142174	1165019	1147391
				5020	1094584	1000614	1084762	1190194	1165313	1142920	1163385	1147876
				5040	1101170	997855	1080937	1187278	1165961	1139461	1165464	1147893
				5060	1100981	999997	1079380	1186170	1163615	1138589	1162159	1149659
				5080	1093639	1000436	1079316	1189495	1166883	1138566	1171158	1153261
				5100	1094663	1001662	1078609	1191365	1167657	1141476	1170252	1156107
				5120	1093706	1000123	1081995	1191584	1173005	1143931	1171694	1151963
				5140	1097107	1002495	1083916	1193713	1169954	1144292	1163568	1148588
				5160	1096299	1003272	1085760	1196201	1171688	1141120	1161926	1145932
				5180	1099247	1000588	1087974	1194469	1170414	1139566	1161720	1144322
				5200	1097684	1003860	1084987	1191210	1163171	1140765	1161525	1146086
				5220	1102451	1008455	1085438	1187691	1164138	1138992	1165091	1150857
				5240	1096225	1005903	1080315	1186247	1164586	1139605	1166836	1151292
				5260	1094029	1004606	1083048	1190317	1167206	1143337	1168723	1153146
				5280	1093380	1004278	1083659	1188641	1168231	1141555	1167905	1153759
				5300	1096657	1004470	1087393	1190856	1170729	1143325	1171532	1149263
				5320	1093130	1011905	1088674	1193558	1171461	1141923	1163097	1145920
				5340	1098097	1011851	1090158	1193148	1167272	1136054	1164913	1145812
				5360	1098126	1012913	1095573	1191130	1162938	1136949	1162528	1144034
				5380	1102004	1016233	1089433	1188030	1164021	1138437	1163200	1147226
				5400	1104238	1010758	1087115	1187737	1165583	1138797	1166157	1149811
				5420	1097108	1011928	1088897	1189041	1164495	1139723	1165524	1151202
				5440	1092485	1010491	1087671	1187410	1165906	1141616	1168310	1150135
				5460	1094669	1011810	1089249	1190810	1169165	1142345	1170279	1151638
				5480	1093956	1011877	1091776	1193828	1172877	1143617	1169683	1142209
				5500	1094070	1015570	1094364	1194351	1169835	1141697	1166639	1148781
				5520	1095390	1013900	1091327	1194210	1168008	1137514	1165036	1144130
				5540	1098978	1018963	1097862	1187536	1165666	1140902	1164537	1147836
				5560	1101119	1021122	1096526	1188601	1163937	1139935	1162070	1148722
				5580	1102001	1016672	1091712	1187291	1163503	1142505	1162963	1151354
				5600	1094660	1017210	1091116	1185630	1165399	1142185	1168472	1151859
				5620	1091750	1017200	1091720	1186899	1166086	1141144	1166224	1154346
				5640	1094582	1018955	1093179	1189581	1167547	1142175	1171401	1148403
				5660	1096097	1019084	1094420	1187547	1167883	1146005	1166967	1145083
				5680	1094699	1022492	1098472	1191122	1167232	1136968	1161230	1145992
				5700	1096454	1025883	1100926	1191063	1168343	1137796	1163222	1147085
				5720	1099118	1023495	1099204	1185984	1163286	1138861	1163267	1147968
				5740	1099261	1022932	1096225	1186662	1162096	1140380	1163234	1148316
				5760	1099955	1021063	1094658	1186456	1164037	1139325	1166746	1149299
				5780	1095249	1021757	1094999	1182243	1162553	1143285	1161944	1149382
				5800	1092652	1022884	1096411	1189051	1166281	1136772	1168352	1152604
				5820	1095641	1021248	1096605	1190299	1168163	1136983	1170380	1147767
				5840	1093522	1026805	1099211	1194220	1169824	1138458	1166858	1146040
				5860	1096779	1026342	1102008	1191567	1169422	1137375	1163071	1148389
				5880	1097477	1027124	1104629	1189997	1162548	1137499	1163415	1142688
				5900	1102168	1032012	1102083	1187913	1164132	1138442	1164184	1145159
				5920	1099512	1028786	1095524	1185429	1164536	1137670	1166562	1149973
				5940	1095800	1026835	1098708	1185723	1166072	1138829	1164430	1154217
				5960	1093431	1027349	1098270	1185618	1164698	1138463	1171472	1155586
				5980	1095348	1024648	1100498	1186346	1166714	1143149	1169781	1152424
				6000	1094559	1028502	1102556	1188966	1169087	1143487	1167146	1140986
				6020	1094921	1028434	1103256	1192206	1169233	1138003	1163659	1145978
				6040	1096836	1032291	1105794	1193780	1166401	1138592	1163574	1145039
				6060	1098855	1030310	1107539	1186921	1165506	1137419	1161365	1144224
				6080	1098876	1034651	1101673	1185684	1164576	1141337	1162921	1145971
				6100	1098793	1032486	1101126	1185264	1163198	1138850	1165005	1149780
				6120	1093978	1032575	1100663	1185845	1164961	1136186	1162685	1148776
				6140	1092653	1032432	1101286	1186846	1162118	1135358	1169635	1154159
				6160	1093368	1033284	1101480	1187276	1164864	1136426	1166773	1146852
				6180	1093534	1036309	1101738	1191231	1167166	1144210	1167796	1144012
				6200	1091834	1033263	1106358	1191675	1170553	1138052	1165694	1141893
				6220	1094434	1035882	1109262	1193897	1165140	1137436	1164261	1141445
				6240	1098306	1041398	1108426	1186282	1162933	1139152	1161798	1145516
				6260	1098722	1039801	1106022	1184547	1163334	1134482	1164077	1144839
				6280	1096944	1038068	1105004	1184014	1161315	1135778	1162425	1148998
				6300	1091887	1037164	1105140	1185780	1162949	1138495	1167949	1149934
				6320	1093895	1036595	1103379	1183317	1167083	1142057	1165331	1148195
				6340	1088920	1038017	1105537	1185522	1168327	1138545	1168867	1145340
				6360	1091300	1038722	1105916	1187648	1168230	1144161	1164887	1146440
				6380	1096767	1037885	1109660	1189624	1167466	1136463	1164381	1143716
				6400	1098603	1045569	1111564	1194095	1163216	1137824	1162017	1144028
				6420	1099476	1045081	1109425	1183937	1163154	1137456	1161371	1143346
				6440	1099784	1043049	1106585	1184810	1161862	1135394	1164199	1142852
				6460	1099170	1042994	1105154	1184625	1163352	1138404	1164681	1149875
				6480	1093134	1043841	1106474	1186672	1159416	1137481	1169143	1149360
				6500	1094043	1045170	1108104	1184530	1164525	1142312	1167500	1148871
				6520	1091552	1044630	1107732	1186847	1167435	1141645	1167720	1143771
				6540	1091522	1042140	1112842	1189846	1167942	1140259	1163718	1143023
				6560	1096728	1044978	1112213	1189902	1167268	1134785	1160035	1143286
				6580	1096002	1046605	1115747	1187668	1158948	1135919	1162670	1143246
				6600	1097480	1046566	1113631	1183975	1162349	1132509	1161936	1144463
				6620	1098882	1047790	1110157	1180205	1159036	1135322	1165630	1145769
				6640	1095134	1046511	1107716	1184064	1161783	1139442	1165181	1142315
				6660	1093857	1044886	1108782	1181807	1165161	1139594	1168401	1142553
				6680	1090333	1046609	1110457	1185851	1164529	1140026	1171918	1147503
				6700	1093661	1049657	1111324	1187742	1167512	1139220	1165478	1142992
				6720	1093490	1049353	1113560	1190376	1167563	1138412	1160935	1143229
				6740	1098222	1052286	1113886	1188573	1165735	1135696	1160327	1141492
				6760	1095664	1048886	1114990	1186589	1159116	1132822	1161973	1143891
				6780	1097225	1055054	1112180	1184763	1160512	1136692	1158294	1143856
				6800	1100222	1052787	1111842	1184836	1157604	1135620	1162498	1148009
				6820	1094904	1049025	1110804	1185214	1160956	1138744	1164276	1146780
				6840	1091347	1050872	1110794	1183009	1162870	1134148	1163841	1151211
				6860	1092570	1052405	1111663	1184644	1162282	1137889	1167031	1148642
				6880	1094901	1052845	1111780	1188934	1165092	1135154	1164162	1141863
				6900	1090761	1056362	1115060	1189496	1165096	1137888	1160908	1139403
				6920	1092700	1056795	1119243	1190106	1162788	1136038	1159749	1141826
				6940	1096436	1056506	1118278	1184915	1163993	1134439	1160402	1144388
				6960	1096112	1059252	1117039	1183583	1160495	1133545	1162072	1146378
				6980	1100708	1057605	1111365	1183484	1158869	1134801	1165083	1146541
				7000	1093417	1056658	1113455	1181704	1157757	1136601	1165269	1149085
				7020	1093766	1055214	1114812	1182904	1161443	1137327	1167652	1150230
				7040	1092846	1058341	1110247	1187617	1167704	1135832	1169560	1144470
				7060	1091542	1057950	1118764	1188692	1160301	1144740	1163640	1140544
				7080	1092919	1058845	1116096	1189050	1166372	1137615	1162706	1142043
				7100	1095555	1060098	1121113	1189040	1161729	1134632	1158723	1141951
				7120	1097365	1062622	1121889	1183189	1159604	1133301	1159988	1143328
				7140	1098950	1065106	1115634	1184214	1160866	1135086	1161115	1142761
				7160	1096330	1059358	1116231	1183822	1162423	1136544	1161329	1147188
				7180	1090231	1060079	1115794	1179835	1158526	1139017	1165322	1149744
				7200	1094487	1062293	1114855	1184774	1163686	1140836	1166627	1149689
				7220	1091670	1059009	1114696	1184750	1164208	1139697	1167224	1143847
				7240	1093234	1062304	1119617	1187585	1166010	1143831	1164616	1141355
				7260	1091592	1061377	1121643	1188732	1166650	1134593	1161566	1143212
				7280	1092972	1060992	1123061	1187786	1161040	1132857	1163387	1138596
				7300	1098137	1063230	1119639	1180773	1158380	1133711	1157710	1142053
				7320	1095661	1067879	1113395	1183663	1160021	1132920	1162604	1146305
				7340	1097156	1064778	1117833	1185106	1163602	1137691	1161996	1143773
				7360	1092739	1060520	1115041	1182951	1160908	1136912	1163221	1146628
				7380	1094051	1063590	1114369	1184512	1164107	1139924	1168471	1149927
				7400	1093820	1061982	1120453	1182609	1165462	1140936	1164982	1143806
				7420	1092250	1065764	1123441	1187310	1165367	1135983	1163052	1141344
				7440	1097004	1068823	1123283	1189159	1162157	1132639	1161732	1140690
				7460	1095272	1068715	1124711	1186349	1158799	1134023	1160388	1143340
				7480	1093512	1072451	1121844	1183293	1161269	1135669	1161336	1141953
				7500	1096841	1069375	1116455	1183173	1161541	1135161	1163828	1144007
				7520	1096827	1069192	1115841	1182212	1161446	1136238	1161642	1146769
				7540	1093546	1067446	1120120	1185832	1161508	1135812	1161154	1150255
				7560	1092278	1068067	1116666	1186551	1163894	1138792	1169812	1144156
				7580	1091087	1070047	1123007	1184778	1163340	1142030	1167733	1139104
				7600	1094010	1070219	1121517	1185933	1164673	1137422	1161020	1141682
				7620	1091739	1073432	1122331	1186525	1166006	1133734	1160201	1138711
				7640	1094366	1068969	1126914	1185275	1159548	1134244	1161011	1140650
				7660	1095917	1076819	1121034	1184071	1159590	1133971	1163624	1142361
				7680	1098970	1072692	1120424	1180561	1157001	1133654	1165595	1144744
				7700	1092878	1070785	1119296	1180018	1157456	1136048	1162309	1144454
				7720	1090055	1070447	1117557	1182158	1160684	1134793	1163352	1148076
				7740	1093624	1071478	1121251	1184977	1162430	1134690	1167736	1143862
				7760	1092726	1074316	1122817	1188337	1166114	1138247	1161200	1139919
				7780	1092292	1073529	1122316	1185964	1166446	1137216	1160547	1140552
				7800	1095181	1074637	1123554	1187610	1163094	1132300	1161733	1141067
				7820	1093508	1078784	1127230	1181460	1160381	1136870	1160713	1139606
				7840	1099040	1070392	1122004	1182257	1161343	1134696	1161708	1139780
				7860	1095791	1076610	1121173	1184397	1158877	1134829	1158852	1143014
				7880	1093400	1075400	1121545	1180392	1159113	1136480	1162403	1144229
				7900	1090424	1073335	1121116	1183843	1159356	1134597	1165372	1148580
				7920	1092369	1073813	1120804	1183614	1164001	1141275	1165033	1141044
				7940	1092222	1074611	1122767	1186239	1162662	1138427	1161863	1137317
				7960	1094005	1078802	1127173	1180749	1164841	1137064	1161074	1141001
				7980	1094558	1080916	1128091	1183422	1159401	1133767	1159483	1142295
				8000	1095854	1079545	1126187	1179878	1156707	1134090	1160021	1142073
				8020	1099172	1075180	1123297	1181713	1159573	1132427	1161036	1142893
				8040	1094422	1076978	1120492	1178695	1159164	1133865	1163305	1148014
				8060	1092840	1075513	1124109	1180621	1161658	1134141	1165970	1140857
				8080	1088679	1074708	1121410	1182343	1161967	1137595	1169015	1144578
				8100	1088603	1080214	1123741	1183775	1159991	1140246	1166175	1141243
				8120	1091611	1079224	1125810	1185870	1167973	1135666	1161576	1138780
				8140	1090368	1079729	1125963	1188156	1158719	1130580	1160763	1138519
				8160	1096349	1083187	1130488	1185308	1158738	1131137	1163052	1141569
				8180	1095456	1087216	1127335	1183890	1158179	1133132	1160515	1145074
				8200	1094936	1083412	1123015	1181395	1161357	1132058	1162820	1143810
				8220	1095460	1079901	1124806	1180903	1156338	1136671	1163266	1142219
				8240	1090267	1079704	1120903	1181559	1159796	1137939	1160294	1148037
				8260	1090301	1078667	1125089	1183487	1162275	1135304	1165693	1144463
				8280	1093450	1082412	1125700	1183736	1161019	1143708	1162487	1139498
				8300	1092188	1083283	1128215	1185743	1165460	1132131	1162853	1140822
				8320	1094434	1085012	1127223	1180050	1162526	1132702	1158961	1140060
				8340	1095844	1087557	1123617	1184785	1159240	1130891	1160068	1142519
				8360	1097083	1080588	1129299	1183182	1157140	1134288	1163845	1142962
				8380	1095819	1085573	1126066	1178809	1158259	1134957	1166124	1139320
				8400	1093361	1083029	1122282	1178969	1160619	1133783	1163751	1142993
				8420	1089101	1085490	1124761	1181097	1161235	1136494	1164954	1149316
				8440	1089743	1085302	1125797	1183029	1161755	1133519	1165629	1140412
				8460	1092289	1084974	1127977	1185074	1163433	1143439	1164644	1138138
				8480	1091215	1084307	1127717	1187785	1166339	1133581	1160799	1137102
				8500	1091624	1084373	1128199	1189693	1162501	1133589	1160572	1142191
				8520	1094852	1087729	1130608	1183947	1158960	1135563	1159900	1142817
				8540	1096845	1087726	1127812	1183538	1156613	1133637	1161249	1142950
				8560	1097317	1086376	1124400	1182059	1155101	1134993	1162798	1145640
				8580	1088868	1086952	1123602	1178793	1159243	1135060	1161856	1142222
				8600	1090583	1086302	1125536	1181265	1161132	1135797	1163687	1147102
				8620	1088468	1086059	1126640	1181660	1162671	1136533	1165354	1143723
				8640	1091687	1086372	1130179	1189086	1166037	1138855	1163160	1140904
				8660	1091496	1090360	1131188	1185808	1162410	1133257	1158611	1136706
				8680	1094926	1086577	1129765	1185544	1160493	1130735	1155695	1141446
				8700	1093370	1095007	1128778	1178863	1157148	1135140	1160409	1141068
				8720	1097338	1090882	1126296	1180336	1155721	1133709	1159196	1143375
				8740	1097271	1088983	1123474	1180707	1157365	1133832	1159620	1145655
				8760	1091981	1088635	1126140	1182820	1157217	1134557	1161161	1143848
				8780	1091019	1091019	1126697	1181095	1163261	1132695	1162686	1145698
				8800	1091448	1091260	1127213	1183647	1161379	1139286	1163345	1139874
				8820	1092385	1090110	1130015	1188652	1166266	1132942	1154800	1140121
				8840	1090825	1089785	1131674	1184134	1160642	1133545	1157482	1138211
				8860	1095211	1091523	1133034	1183970	1158572	1132155	1158895	1138680
				8880	1095558	1095905	1128180	1181652	1156849	1134285	1160514	1142839
				8900	1098755	1092521	1128085	1180216	1156449	1133981	1159801	1141560
				8920	1093193	1091511	1125653	1178973	1159390	1136213	1162136	1143200
				8940	1088863	1092210	1128424	1180095	1158926	1135954	1164518	1145249
				8960	1089440	1090677	1127636	1181062	1162532	1134977	1167139	1141371
				8980	1088819	1093790	1131562	1183051	1164951	1138993	1159153	1139316
				9000	1089429	1095599	1128979	1186339	1161518	1137077	1157824	1137960
				9020	1091957	1096531	1131741	1187333	1158946	1135801	1159568	1138270
				9040	1093140	1099684	1131849	1183701	1157305	1132011	1154546	1136663
				9060	1093633	1098592	1128381	1178592	1158750	1134649	1154365	1142048
				9080	1098461	1095015	1125985	1180119	1158610	1134429	1158241	1140332
				9100	1092120	1093748	1127937	1180122	1157578	1133767	1160661	1145477
				9120	1090331	1094130	1125830	1179928	1162730	1137382	1163418	1146012
				9140	1091620	1093720	1127676	1179415	1158926	1139107	1163097	1139813
				9160	1089066	1095888	1129826	1181363	1165832	1139000	1159651	1136311
				9180	1091732	1099429	1129386	1184129	1157138	1133023	1159389	1137948
				9200	1092520	1096893	1132809	1185636	1159436	1132953	1157826	1136419
				9220	1092829	1102122	1133077	1181640	1157417	1132556	1155394	1141074
				9240	1097431	1096036	1127320	1174788	1157279	1132044	1155975	1142431
				9260	1094927	1095128	1129438	1182035	1155559	1131542	1156524	1142522
				9280	1091408	1094660	1127676	1182896	1159054	1135009	1164904	1141306
				9300	1090383	1097028	1126857	1178446	1160165	1134603	1165281	1144604
				9320	1090788	1095863	1127262	1182524	1161066	1138110	1166233	1139129
				9340	1087174	1095714	1130011	1183537	1161564	1132686	1160308	1136935
				9360	1091260	1099064	1129740	1184832	1161818	1132467	1158972	1137370
				9380	1094056	1099706	1134359	1183554	1157456	1131541	1155881	1138466
				9400	1099027	1104893	1132323	1180520	1159055	1131136	1156691	1138640
				9420	1094961	1098432	1129020	1181146	1154490	1132567	1156650	1139143
				9440	1095774	1098674	1130177	1181365	1157009	1132043	1154862	1140544
				9460	1089245	1099362	1127832	1179098	1161066	1136764	1158007	1145278
				9480	1089553	1096968	1128296	1181758	1158809	1133794	1157203	1144639
				9500	1088133	1097651	1129280	1182869	1156578	1140552	1162574	1135835
				9520	1089171	1103427	1130682	1183062	1162634	1133939	1157364	1136312
				9540	1089595	1103184	1132059	1186997	1159077	1132872	1153892	1137025
				9560	1095520	1104459	1135079	1183956	1154805	1132554	1156860	1133683
				9580	1096259	1102412	1131021	1181958	1154937	1133283	1155268	1136803
				9600	1096596	1098659	1128931	1175907	1155201	1131699	1158680	1141949
				9620	1090882	1098373	1129607	1179115	1154216	1132266	1162760	1142635
				9640	1088288	1101791	1127227	1179570	1154998	1138410	1160657	1145276
				9660	1091310	1102246	1129632	1184041	1160881	1134368	1163191	1138765
				9680	1088570	1100173	1132112	1184115	1162685	1133460	1160934	1135356
				9700	1090056	1102763	1131943	1185169	1162098	1135151	1156288	1136463
				9720	1092779	1105265	1136000	1185818	1157086	1134342	1158709	1135884
				9740	1096024	1108513	1138073	1178802	1155254	1130402	1157688	1138604
				9760	1094323	1106985	1131535	1177219	1154240	1131715	1155806	1137610
				9780	1094074	1104079	1128106	1179163	1157466	1133058	1157987	1138206
				9800	1089547	1104003	1127916	1177555	1152794	1132885	1161588	1142022
				9820	1090173	1104214	1127532	1182372	1156070	1132511	1160923	1145809
				9840	1088851	1102010	1130893	1180249	1161753	1135093	1162483	1141113
				9860	1090151	1100939	1128983	1182131	1165874	1138953	1157565	1137640
				9880	1090783	1106356	1134750	1187772	1164049	1133706	1156897	1138188
				9900	1092637	1104921	1135658	1183065	1157291	1131520	1157811	1136948
				9920	1095175	1102649	1134518	1178695	1156270	1129569	1154439	1136626
				9940	1097046	1106677	1128914	1177510	1155962	1130278	1154073	1139142
				9960	1094994	1104896	1127323	1178600	1156213	1131160	1158372	1140051
				9980	1090695	1103986	1128299	1179309	1155885	1131470	1161895	1142104
				10000	1088366	1103101	1130613	1178865	1159704	1135629	1163272	1138229
				10020	1088303	1103403	1127640	1178152	1161166	1135553	1159739	1139495
				10040	1090216	1105718	1129326	1184229	1162404	1132813	1157360	1137777
				10060	1091388	1109470	1130046	1184713	1160086	1128209	1156819	1136092
				10080	1094168	1108091	1138252	1178455	1155345	1135993	1153184	1138033
				10100	1095387	1112219	1132197	1175684	1154315	1132011	1155000	1138387
				10120	1094063	1108615	1130146	1179164	1155045	1131660	1154292	1139946
				10140	1092821	1106224	1128862	1177392	1156025	1133912	1158533	1142353
				10160	1090819	1106014	1129950	1181349	1161120	1133093	1155554	1142407
				10180	1088578	1107018	1132098	1181063	1159036	1134275	1164055	1141860
				10200	1089986	1107031	1133463	1183028	1161514	1137229	1158241	1134956
				10220	1090212	1108800	1132851	1181566	1162720	1132071	1159752	1137449
				10240	1090208	1108950	1133516	1184921	1159294	1130607	1155102	1135985
				10260	1093145	1113419	1139815	1177750	1155665	1131684	1154446	1134254
				10280	1094429	1113254	1132928	1178238	1152955	1131074	1152951	1139068
				10300	1091978	1110589	1131380	1179679	1155047	1128590	1156145	1140221
				10320	1092895	1107236	1129960	1178731	1153858	1132097	1156206	1141364
				10340	1088364	1107319	1129049	1178495	1155712	1131872	1160109	1143405
				10360	1087182	1110570	1131835	1180232	1161090	1133308	1154116	1139477
				10380	1089691	1109983	1134397	1179382	1160889	1134813	1160158	1138342
				10400	1089898	1111150	1133284	1181413	1163139	1132658	1157913	1135535
				10420	1092119	1111161	1134135	1178386	1157987	1129520	1154049	1132421
				10440	1092561	1109794	1136852	1178220	1155008	1132029	1157045	1134813
				10460	1095631	1116282	1131635	1177184	1151796	1131123	1155693	1136690
				10480	1093869	1111359	1131000	1177688	1152390	1130962	1160141	1137642
				10500	1090564	1108283	1130896	1179633	1154750	1133399	1156234	1143196
				10520	1089639	1109617	1128074	1177922	1154758	1134845	1159171	1143421
				10540	1091818	1111214	1130068	1181592	1152366	1134062	1159442	1134457
				10560	1088280	1111678	1132199	1183287	1155669	1135709	1157589	1135531
				10580	1089153	1110138	1133804	1176654	1160741	1131916	1156968	1133856
				10600	1092049	1115477	1131502	1186880	1156354	1131677	1152324	1135941
				10620	1092641	1111287	1135649	1179392	1153453	1127415	1151860	1136189
				10640	1098600	1113146	1128926	1175428	1155300	1132881	1156210	1137198
				10660	1094501	1113636	1129644	1175592	1152581	1134428	1156884	1140640
				10680	1090056	1111488	1132101	1176654	1155281	1132306	1155833	1139771
				10700	1086410	1110979	1130745	1178301	1153566	1131294	1162487	1141586
				10720	1088548	1111575	1130344	1179990	1160235	1134125	1160198	1136689
				10740	1088734	1114344	1133554	1181693	1160370	1133025	1155860	1134271
				10760	1093224	1112788	1134083	1182997	1156995	1131034	1151627	1135418
				10780	1089510	1118252	1136652	1176381	1155477	1127778	1155177	1134780
				10800	1093008	1117460	1132245	1176539	1153485	1129186	1150590	1134829

## Sheet: Figure 3I
Figure 3I		The influence of the Length of blocker on the detection of WT by the dissociative 4-Way SELECT system
	data
Sequences used:		Probe-4-F		Time(s)	0	EGFR-AG-Blocker-18	EGFR-AG-Blocker-17	EGFR-AG-Blocker-16	EGFR-AG-Blocker-15	EGFR-AG-Blocker-14	EGFR-AG-Blocker-13	EGFR-AG-Blocker-12
		Probe-4-Q		0	681948	326845	326488	329997	336080	324140	322261	336132
		EGFR-AG-WT-9-7		20	729629	325949	325085	328732	334829	325758	323463	341280
		EGFR-AG-Blocker-12		40	755772	324625	324252	327879	335432	327240	326887	349962
		EGFR-AG-Blocker-13		60	768123	324415	323991	328203	335414	330922	328131	356394
		EGFR-AG-Blocker-14		80	775509	325807	324568	329290	336778	333927	330573	361795
		EGFR-AG-Blocker-15		100	782194	324727	326703	332212	339722	335567	332828	368055
		EGFR-AG-Blocker-16		120	786572	325191	327491	335434	340183	337938	334137	372718
		EGFR-AG-Blocker-17		140	788509	325841	329084	337160	341496	339494	337235	377988
		EGFR-AG-Blocker-18		160	793282	326710	331215	337677	343210	342635	339856	384042
				180	794084	326238	330479	338304	344360	344074	344145	390451
				200	795800	325396	329576	339550	344874	346994	344568	396056
				220	798684	325657	330715	339793	344582	348840	349770	403691
				240	798240	325663	332055	341322	346629	350389	353451	412173
				260	800303	326098	332636	342111	347067	354487	356496	416975
				280	799578	328208	331619	343361	348151	356207	361152	422618
				300	800818	327478	333899	344666	348737	360723	364645	430827
				320	802434	328950	335595	346235	349363	362362	366853	434980
				340	800790	330038	336507	347896	350874	365632	370305	442112
				360	804802	330254	336102	348777	352996	368855	373224	449331
				380	803967	331580	337104	350449	353703	370646	377252	456330
				400	806063	332508	338897	352086	354760	374068	380776	462611
				420	803528	333870	341080	352918	356425	376485	382548	468332
				440	804207	335900	341928	354809	359013	378212	385110	474507
				460	804679	336313	342622	355867	359837	381931	388074	480556
				480	805046	338377	343505	356878	361114	382190	390661	485869
				500	805767	340293	345074	356939	362529	384790	392847	490494
				520	805669	340990	347503	358330	364506	387356	395428	496062
				540	808243	341428	346848	360374	364324	388883	398983	500906
				560	806568	343538	348250	361363	366067	390488	401083	506201
				580	806568	343103	347958	362400	367570	394692	404148	511860
				600	806311	345426	348634	364175	369532	394960	406048	516515
				620	805781	346497	350223	365439	371172	397246	409563	520601
				640	807112	346794	351375	367288	370242	400185	410247	524292
				660	804837	348022	351989	368233	373104	400986	411733	529473
				680	806442	347957	352621	368315	373921	401753	413026	533029
				700	806409	349063	354417	368742	375171	404627	416133	537275
				720	807815	349860	354337	370492	376558	405415	416866	540383
				740	807684	349969	354013	370390	377101	406996	420581	544481
				760	806623	349791	355740	369792	378145	408225	421468	550215
				780	807661	350826	356328	371703	378663	409449	424118	552312
				800	808133	350652	355859	373450	379856	413914	425490	555163
				820	806350	351260	356678	373952	381947	413511	426116	560235
				840	807039	352835	357372	376022	381849	413486	428079	561840
				860	807731	352381	357288	374765	382702	415497	429797	565255
				880	808133	355098	359050	375713	382746	418010	432549	569720
				900	808506	354296	359612	375612	383492	418408	432407	573762
				920	807104	353891	358563	375930	383789	418779	436116	575429
				940	806659	353944	359714	375584	385458	421003	435261	578847
				960	806276	354978	360022	377171	386341	422438	438029	581964
				980	807357	356249	361363	377771	385678	422778	440476	583948
				1000	806907	354732	362794	377656	387944	423938	441980	587189
				1020	808213	356133	361294	379215	387094	425740	441646	589551
				1040	808477	357069	361112	378965	387921	427546	443836	592359
				1060	807873	358226	361890	377963	388718	427481	445927	594019
				1080	808360	357705	361331	379860	389186	430047	447063	597643
				1100	807615	358104	362035	379342	391022	429703	449731	600119
				1120	806125	357617	362830	379446	391070	430441	450733	603468
				1140	806036	358063	362971	380022	393307	431851	453403	604587
				1160	805080	357007	363272	380603	393211	433091	452417	606512
				1180	807445	358983	363288	380795	393496	433801	454154	607862
				1200	806330	358031	364412	381418	393216	435499	455784	610430
				1220	808399	360653	364574	380460	393344	436456	455741	611660
				1240	809790	360749	363825	383026	394890	436612	456886	612589
				1260	809317	359148	364646	382584	394990	438014	460777	615705
				1280	807843	358689	365325	382495	395852	437921	461110	618377
				1300	808646	359704	365750	383039	397244	441054	462377	621516
				1320	807804	360768	365660	382989	396877	441918	463607	623061
				1340	807437	360361	365553	384429	397933	442084	462928	622742
				1360	806095	361321	366633	384823	398515	443082	464261	624947
				1380	807451	360934	366158	385847	397707	443789	465658	625259
				1400	810982	361035	366558	385224	398572	443985	466198	628965
				1420	810060	361630	365816	384395	398180	445213	468303	629001
				1440	809568	361041	367298	385984	398563	445862	470251	628732
				1460	806104	360969	365653	387112	399649	446423	470285	632918
				1480	807878	361752	368045	386194	400028	448192	471343	633893
				1500	805292	361881	366706	384607	401075	449264	472636	636206
				1520	805521	361248	367972	387854	402822	449316	471765	636372
				1540	806272	362015	368610	388293	401825	450585	473254	637708
				1560	807497	363783	368002	388466	401458	451407	471857	638516
				1580	808627	363765	368899	387234	401924	449719	475888	640296
				1600	809504	363767	366954	388036	403019	453314	476708	641547
				1620	807115	363147	368415	387520	402350	452468	476702	642096
				1640	807542	362643	368298	389088	402298	454653	479708	642152
				1660	807197	362718	368416	387677	404135	455791	479014	645104
				1680	808272	364403	368286	389931	403911	455915	482142	644896
				1700	806647	364080	368971	389710	404177	455417	481187	645990
				1720	807070	363850	369560	390472	404872	457539	481354	646334
				1740	809176	363496	369671	389847	404151	456661	482194	648278
				1760	809757	364883	368993	390840	404049	458044	482556	649107
				1780	810639	364648	369886	391188	406249	459429	483266	649773
				1800	809423	364267	370064	390590	405710	459459	484265	651452
				1820	807090	364179	369836	391219	406135	460872	485430	652951
				1840	805508	364759	369669	390888	405700	462428	487112	652893
				1860	805988	364042	370130	389628	407369	462681	487884	652983
				1880	806762	364684	370283	392509	407919	463594	487931	654189
				1900	806209	364338	370950	391865	407200	463071	490226	653630
				1920	808825	365388	370716	391978	408020	463547	487762	655974
				1940	808289	366180	371037	392414	408968	463398	489484	657748
				1960	807940	364400	369941	392798	408794	464672	489718	657899
				1980	806816	364949	370422	392458	408040	464193	492415	659291
				2000	805908	364681	371124	393853	408271	466819	491544	660041
				2020	808233	365982	370915	392548	409617	467335	494400	659711
				2040	806218	365304	371028	394178	409947	468482	493612	659400
				2060	807098	366778	373143	393819	411610	467694	494824	659810
				2080	806225	366119	372396	393871	409105	468336	494840	661134
				2100	810026	366630	370835	394511	409944	469147	494869	661582
				2120	808032	366401	372761	394746	410165	470603	496139	663769
				2140	806569	366114	372346	395081	410867	470379	496816	664644
				2160	808498	366209	371696	395027	411844	472739	496751	665201
				2180	806723	365572	372069	394820	410884	470757	499502	665189
				2200	806117	365173	371578	394457	412032	472023	499987	665555
				2220	805822	366341	373030	395404	413125	474202	499087	666019
				2240	809081	365423	372535	395907	412776	472683	499586	666820
				2260	807660	365882	372368	396452	413025	473529	500148	667032
				2280	808757	366513	373260	395093	413612	474567	501634	666504
				2300	808216	366349	374196	396058	412337	475480	501791	667043
				2320	808081	366298	372952	395775	413155	475201	503227	670161
				2340	806691	366844	373325	396061	413381	477114	502870	669847
				2360	807158	367367	373976	395754	414427	476843	504918	670352
				2380	806299	366692	373617	397825	414208	478201	505412	669472
				2400	806198	367558	374213	396624	414508	479802	504291	671396
				2420	806692	366633	374068	398537	415770	479443	506175	671773
				2440	805939	368138	374532	399107	414828	478198	505093	670227
				2460	810470	369280	373761	397647	415758	479223	504880	672543
				2480	809143	368143	373514	397103	416273	478911	506384	671895
				2500	807515	367274	374552	398884	415061	479915	507314	674149
				2520	807845	368348	374992	398084	416936	481669	509006	673879
				2540	806730	367565	374362	398410	415700	481565	507957	673591
				2560	806139	369280	373704	398424	416883	483515	509927	675501
				2580	807014	366819	374872	399020	418422	482764	508602	674568
				2600	805256	367854	373697	399607	418068	482551	509029	673591
				2620	806457	367705	374312	397750	416608	483119	510076	675050
				2640	807518	368743	375669	398868	417827	482711	511227	675527
				2660	807036	367318	375225	399865	418653	485094	510876	675985
				2680	806973	367633	374809	397855	418585	484897	512809	675543
				2700	805990	368329	374174	399832	418819	485820	512514	676481
				2720	806534	368063	374798	400688	418313	486502	513935	678417
				2740	806929	368561	374847	400364	419022	486939	512981	676843
				2760	806788	368357	374983	401041	419381	486148	513067	677907
				2780	806740	369905	375243	400846	418215	488082	513756	675746
				2800	807343	369247	376240	400581	418794	487275	513975	676439
				2820	807192	367735	375219	401398	420436	487662	513555	678994
				2840	804670	369054	376634	401784	419333	486828	515508	678901
				2860	804592	368801	375433	401714	419615	487905	516927	679668
				2880	806886	368640	376193	400906	419940	489262	516213	679551
				2900	806191	367682	375715	400225	420848	489693	517553	679463
				2920	805947	368527	376311	401106	421919	490361	516417	679750
				2940	806714	369189	375961	402730	421190	490169	518637	680164
				2960	806438	369118	376106	403735	420526	491691	517471	678668
				2980	807673	367974	376384	401371	421874	491825	516685	680974
				3000	808201	368122	376759	402589	421661	491753	517967	681688
				3020	805368	368391	376642	401610	420786	491524	519516	683364
				3040	806480	368487	376402	402091	422443	490688	520530	681722
				3060	804592	367879	376214	402621	422354	493647	517970	681363
				3080	805597	368494	377037	404515	421640	495053	520740	681082
				3100	806061	369891	376790	403179	424202	494458	519442	681895
				3120	807974	370569	378179	403744	424204	492387	520169	683191
				3140	806157	369801	377495	402816	422104	494426	520048	681688
				3160	806569	369334	377513	404030	423317	493987	520678	681532
				3180	808268	370068	378337	402467	423833	494002	522650	682528
				3200	806256	370059	376511	403320	423916	495889	524237	682897
				3220	804565	370043	376818	403703	423570	496395	523602	682216
				3240	804479	370013	375935	403636	424202	496343	523518	682895
				3260	805587	370038	376247	405586	425777	495956	523383	684359
				3280	806544	371151	376873	405169	424975	497319	523510	684623
				3300	805671	370258	377604	404290	424912	497748	524236	682780
				3320	808243	370753	378244	404902	424679	497582	524267	683440
				3340	806115	371152	376891	403633	424776	498672	524372	684068
				3360	804305	369638	377817	405456	426082	496948	525568	684874
				3380	805306	369879	377525	404972	425570	498542	526512	684133
				3400	804378	369454	377271	404639	425093	499279	526089	686823
				3420	806235	369971	377490	405297	427219	500118	526364	684182
				3440	804191	369410	379500	405873	425640	499785	526638	685215
				3460	803978	370029	378572	406472	427669	498582	524796	685991
				3480	805233	369331	378164	405918	426621	499781	526792	686609
				3500	804945	370369	378823	405982	427702	500151	527841	686673
				3520	807849	370531	378413	406725	427011	500991	527331	687040
				3540	807243	370380	377884	405311	426370	502738	527901	688047
				3560	802918	370916	378675	406228	427183	502042	529078	687640
				3580	804888	370373	377232	407131	426930	502045	529785	688971
				3600	805919	370553	379038	406321	427404	502891	528341	688400
				3620	805714	372191	378061	406546	429242	502060	529119	687218
				3640	803953	370814	378342	406773	429687	503690	530404	688257
				3660	806532	371464	379392	407073	427181	502977	530030	688450
				3680	805027	370348	379147	406653	429758	504826	528214	686267
				3700	804447	369665	377064	407397	428071	502985	529983	689088
				3720	804854	370905	378176	407294	428651	503453	531500	690213
				3740	804861	370589	378437	407558	429709	504060	532193	687820
				3760	803011	371283	379231	408168	430008	506893	531558	689304
				3780	805503	371550	380085	408863	429627	506874	531281	687909
				3800	806884	371369	380194	408601	429526	506774	531822	690568
				3820	803263	372884	380602	408596	431120	506783	531104	688974
				3840	805974	372643	379631	408537	429706	506181	531613	689244
				3860	805933	369718	379845	408571	430344	505304	531953	689680
				3880	805293	369715	379066	410562	429905	507853	532933	691475
				3900	804720	371070	381107	408746	431045	508518	533198	690987
				3920	805864	370448	380085	409112	430541	508221	534270	691690
				3940	804131	370704	380565	409162	430904	507903	534825	690805
				3960	805684	371757	379777	409381	430755	508934	533891	689910
				3980	804125	371134	379558	408473	431654	508063	533744	689655
				4000	805139	372326	380858	409708	431288	510380	533199	690410
				4020	806514	373386	378810	409537	431351	509828	533949	691088
				4040	805589	372247	379927	409330	431574	508777	533926	691507
				4060	805441	370572	379707	409854	431166	510317	534375	692544
				4080	804298	371553	380652	409574	431817	510228	534076	690771
				4100	804414	372186	379235	410134	432518	511497	535617	692009
				4120	804842	371654	379276	410212	432855	511342	535999	690403
				4140	803638	372045	380245	411456	432973	511415	536072	692359
				4160	804808	372058	380849	409621	433967	511308	535596	691607
				4180	803908	372731	379407	411037	432977	511972	536012	692352
				4200	805070	372766	380906	409793	432481	512039	536083	691712
				4220	806766	371883	379778	410588	433488	510923	535642	691755
				4240	805214	372506	379797	409893	431721	512195	537249	694609
				4260	802037	371734	380765	411174	432474	514242	536727	689071
				4280	802466	373123	380216	411686	433877	512481	537838	693194
				4300	803702	372643	380537	411775	434671	514797	537355	691938
				4320	805822	371209	381512	411705	434225	513083	537616	693576
				4340	803443	372480	381666	412469	434425	512354	537683	693259
				4360	804640	372105	382392	411984	435063	514994	538088	692608
				4380	805457	371843	381012	412059	434273	512988	538696	693569
				4400	806361	371201	380410	412175	434026	513267	539073	693765
				4420	802963	372636	381287	412694	433366	514020	540682	693676
				4440	803732	372038	380295	412319	435259	514256	539499	695062
				4460	803080	372852	380931	412591	436892	513286	540044	696034
				4480	804565	372657	381249	411715	435884	514293	538917	693229
				4500	803074	373491	381625	413144	435912	514704	538772	693301
				4520	802659	373459	381271	411786	436277	515336	539750	692767
				4540	803538	373118	381656	412047	434626	516295	538765	692610
				4560	805924	372539	381931	413092	435822	515154	540452	696490
				4580	805563	372433	381146	412134	435152	515303	540667	694342
				4600	804750	372009	380753	413542	435642	515958	540751	695446
				4620	801674	373525	380602	412684	435360	516965	541040	695638
				4640	801527	373209	381737	413257	437165	517619	540914	694433
				4660	803359	372631	381837	414407	435677	517482	541745	694207
				4680	803268	373439	381332	414623	437424	516304	540013	694917
				4700	805148	373575	381578	414418	436439	516996	541244	693983
				4720	807403	373812	381829	412406	436331	517486	541039	693681
				4740	806008	371726	382731	414091	436795	516863	540428	696359
				4760	802916	372743	381223	412716	435861	519223	543570	694696
				4780	803149	371979	381758	413128	436350	518995	543001	694777
				4800	802996	374063	381969	412993	438029	517909	543870	696075
				4820	803215	371910	381488	413231	437948	517835	542035	695230
				4840	801956	373116	382052	414202	438841	519613	541681	694257
				4860	803174	372135	383074	416687	437990	518597	542399	694647
				4880	803418	372751	381425	414599	437340	519943	542611	694490
				4900	804018	373238	382997	413933	436783	518195	541874	695168
				4920	804045	373937	382122	413968	437262	517289	542182	694952
				4940	802710	372615	383105	414996	437693	519151	543544	696957
				4960	800815	373343	381497	415207	436983	519761	543486	697208
				4980	801582	372193	382740	415426	438932	520063	545008	696530
				5000	803590	374105	381419	414846	438372	521294	543324	695334
				5020	801580	372930	382636	414599	439294	519479	543555	693901
				5040	803192	373624	383280	416899	439056	520850	544549	694046
				5060	804012	374545	382852	416364	438282	519798	542989	695926
				5080	803134	373302	382058	414306	438764	520021	543994	697353
				5100	803453	373433	382660	415439	439597	521862	544097	694918
				5120	800882	373581	383045	414957	437841	522041	544549	697078
				5140	799491	372846	383132	415668	440079	522231	544732	696266
				5160	801204	373008	383198	415186	440235	522072	545000	694465
				5180	801720	372239	382581	417312	438850	520690	544632	694496
				5200	801734	372594	383398	418051	440631	521161	544767	696294
				5220	803084	371949	384280	417065	440096	522570	543202	696105
				5240	802749	373362	382811	415689	441400	522611	544179	696486
				5260	802838	372936	381576	416650	440263	522709	544414	696105
				5280	804037	373435	382970	416255	440791	522515	544399	697396
				5300	803838	372946	383250	416816	439007	521806	545976	698226
				5320	801375	373988	381534	416925	441850	523179	545997	697394
				5340	800931	373680	382238	417052	440687	521777	546002	696224
				5360	802375	373218	384090	415966	441150	522334	544852	696492
				5380	801267	373260	382829	416618	441058	521943	545223	696207
				5400	800861	374187	383632	417088	441234	521800	545100	698281
				5420	803874	374000	383802	416774	440642	523816	545104	695706
				5440	802465	372939	383472	416976	440723	523680	547001	696328
				5460	800886	372848	383786	416399	440790	524152	544841	698774
				5480	799526	374852	382298	417141	441006	524758	546369	697096
				5500	802175	373380	383929	416563	441745	523979	547105	696356
				5520	802133	371927	383143	417170	442214	524754	546193	694375
				5540	798228	373575	383177	417661	441999	524268	546573	697112
				5560	802262	373177	384277	418632	441346	524490	545994	697162
				5580	802340	373393	384378	418471	442227	526186	546404	697922
				5600	801372	373358	383665	417006	441224	523809	547125	696237
				5620	801644	373268	382613	418002	442482	526237	546508	696611
				5640	799336	373456	382067	417906	441631	525171	548322	698440
				5660	801904	373906	383828	416938	441947	526615	547952	697703

## Sheet: Figure 3J
Figure 3J		The influence of the Length of blocker on the sensitivity and specificity of the dissociative 4-Way SELECT system
				data1																																									data2
					MT with 2uM blocker	Increase of FL																																								WT with 2uM blocker	increase of FL
					Length of blocker	replicated 1	replicated 2	replicated 3	average	standard deviation																																				Length of blocker	replicated 1	replicated 2	replicated 3
					0	947370	1051704	894180	964418	80133.8																																				0	598228	606740	554996
					12nt	934830	837290	1.1095e+06	960539	137913																																				12nt	163032	197481	179170
					13nt	950590	898020	1.09601e+06	981540	102559																																				13nt	147490	145401	236252
					14nt	929190	886910	1.06274e+06	959612	91776.6																																				14nt	86371.7	59169.6	166192
					15nt	953490	837470	1.08021e+06	957057	121410																																				15nt	62692.7	60609.7	113173
					16nt	976540	859010	1.09969e+06	978413	120351																																				16nt	68799.3	43075.3	50419.3
					17nt	932250	782302	1.09655e+06	937033	157178																																				17nt	59230	40076	15783
					18nt	912460	732169	1038914	894514	154158																																				18nt	33545	38528	36300
				data1-1	MT without blocker				data1-2	MT with 2uM 12nt blocker				data1-3	MT with 2uM 13nt blocker				data1-4	MT with 2uM 14nt blocker				data1-5	MT with 2uM 15nt blocker				data1-6	MT with 2uM 16nt blocker				data1-7	MT with 2uM 17nt blocker				data1-8	MT with 2uM 18nt blocker					data2-1	WT without blocker
				Time(s)	replicated 1	replicated 2	replicated 3		Time(s)	replicated 1	replicated 2	replicated 3		Time(s)	replicated 1	replicated 2	replicated 3		Time(s)	replicated 1	replicated 2	replicated 3		Time(s)	replicated 1	replicated 2	replicated 3		Time(s)	replicated 1	replicated 2	replicated 3		Time(s)	replicated 1	replicated 2	replicated 3		Time(s)	replicated 1	replicated 2	replicated 3			Time(s)	replicated 1	replicated 2	replicated 3
Sequences used:		Probe-4-F		0	1025580	786259	1061487		0	1032250	977191	1.12377e+06		0	914351	834703	954900		0	773641	671288	774532		0	454977	429500	528285		0	364977	396163	486200		0	302590	388993	415834		0	340786	373140	465517			0	681948	681948	644228
		Probe-4-Q		20	1108850	887563	1108688		20	1135640	1025330	1.23134e+06		20	1016100	887157	1.06878e+06		20	911044	717522	877677		20	519484	452442	584591		20	409601	411450	523116		20	327428	399596	434746		20	375629	378069	465540			20	755772	729629	724389
		EGFR-AG-MT-9-7		40	1153490	964083	1123571		40	1232540	1070730	1.29326e+06		40	1143210	934251	1.14656e+06		40	1073220	760684	956299		40	633252	475277	638484		40	490161	426242	558010		40	371853	409246	459844		40	416194	385305	495115			40	775509	755772	744017
		EGFR-AG-NT-9-7		80	1179520	1071985	1157791		80	1268400	1124580	1.3602e+06		80	1208440	1002240	1.2573e+06		80	1192850	828826	1.08702e+06		80	775652	519093	738165		80	579439	454675	617919		80	427275	429926	500201		80	469423	405875	537294			80	795800	775509	752473
		EGFR-AG-Blocker-12		100	1193110	1115303	1158725		100	1273200	1147010	1374733		100	1218520	1035330	1.27961e+06		100	1214640	862905	1.13914e+06		100	819993	543034	780126		100	604921	469480	646722		100	441943	442349	517482		100	483550	416560	554486			100	798240	782194	756740
		EGFR-AG-Blocker-13		120	1192800	1150600	1163086		120	1276150	1163260	1.38901e+06		120	1226840	1055870	1.29936e+06		120	1244110	891241	1.18678e+06		120	915597	561514	822340		120	657223	481302	672606		120	469166	450930	535904		120	509639	426423	571115			120	802434	786572	759955
		EGFR-AG-Blocker-14		140	1198860	1180164	1174263		140	1281040	1172770	1.38208e+06		140	1226090	1073730	1.31183e+06		140	1248940	918771	1.2294e+06		140	954131	580913	868996		140	683131	493467	697012		140	481531	461633	553052		140	523033	434576	589041			140	804802	788509	764300
		EGFR-AG-Blocker-15		160	1197860	1195529	1178509		160	1267770	1182780	1.39955e+06		160	1236890	1099040	1.31677e+06		160	1256870	942120	1.24894e+06		160	1034270	600134	910837		160	734023	503490	724939		160	503860	468845	566896		160	544570	440742	604424			160	806063	793282	761947
		EGFR-AG-Blocker-16		180	1194960	1216924	1182354		180	1259830	1197990	1.40714e+06		180	1231530	1107570	1.31981e+06		180	1258300	966802	1.28065e+06		180	1073640	615844	954390		180	758779	514982	750437		180	514565	477762	582617		180	554451	448576	618137			180	805046	794084	762277
		EGFR-AG-Blocker-17		200	1202110	1238708	1188834		200	1257200	1195420	1.39784e+06		200	1224020	1118540	1.31821e+06		200	1252660	987291	1.30187e+06		200	1123750	634249	997392		200	811021	526958	772475		200	532953	487616	595796		200	571877	456922	633218			200	805669	795800	762388
		EGFR-AG-Blocker-18		220	1198880	1247220	1196122		220	1256080	1201460	1.40142e+06		220	1225600	1131090	1.32185e+06		220	1248640	1016610	1.30724e+06		220	1146690	653961	1.03536e+06		220	833919	538155	795542		220	542572	493718	607870		220	578477	465702	646623			220	806568	798684	765726
				240	1202010	1254756	1188694		240	1257220	1207830	1.40854e+06		240	1225110	1135810	1.32368e+06		240	1248570	1028590	1.3213e+06		240	1180870	668569	1.07908e+06		240	881780	548050	820854		240	559200	502645	621272		240	592126	470073	659143			240	807112	798240	766021
				260	1197920	1263057	1193992		260	1258960	1201730	1.403e+06		260	1224200	1136890	1.3131e+06		260	1249760	1042440	1.32915e+06		260	1197470	686546	1.11572e+06		260	906443	558557	845108		260	566086	508249	632708		260	597875	480616	672261			260	806442	800303	764636
				280	1200400	1271838	1198924		280	1247870	1201810	1.40791e+06		280	1223910	1146700	1.31128e+06		280	1251340	1065520	1.33008e+06		280	1221150	706501	1.15077e+06		280	955185	567936	866375		280	580794	518579	643014		280	608385	485441	680991			280	807815	799578	768064
				300	1202410	1273079	1197397		300	1247650	1208640	1.39927e+06		300	1213610	1149800	1.31463e+06		300	1247700	1074860	1.33773e+06		300	1228950	721709	1.18797e+06		300	978217	580072	888720		300	585926	524124	651669		300	615576	494535	693047			300	808133	800818	765796
				320	1198360	1275668	1195848		320	1243920	1206490	1.39495e+06		320	1214240	1151020	1.30698e+06		320	1234120	1082460	1.33718e+06		320	1231180	740518	1.22639e+06		320	1020250	590691	914275		320	600090	531912	662664		320	623873	501748	702931			320	807039	802434	767109
				340	1201740	1279548	1205342		340	1239420	1205010	1.40251e+06		340	1209920	1157600	1.30057e+06		340	1231840	1103800	1.33744e+06		340	1235970	757578	1.25228e+06		340	1033660	600915	934099		340	606019	539243	673468		340	628707	508044	711586			340	808133	800790	767127
				360	1199860	1284815	1201408		360	1244740	1208000	1.39682e+06		360	1215440	1153680	1.33536e+06		360	1231280	1109940	1.34468e+06		360	1232490	775927	1.283e+06		360	1073950	611467	958801		360	618716	544865	682097		360	637549	514938	721493			360	806276	804802	768233
				380	1197330	1281001	1199053		380	1246480	1199740	1.39973e+06		380	1217530	1152270	1.3296e+06		380	1232630	1114060	1.3379e+06		380	1236890	792514	1.31149e+06		380	1093220	621213	980050		380	624552	553140	690294		380	642162	521995	731674			380	806907	803967	767796
				400	1205520	1283113	1203978		400	1235240	1201690	1.39909e+06		400	1215360	1152280	1.32816e+06		400	1233650	1128330	1.34298e+06		400	1242730	810888	1.32989e+06		400	1123310	629424	1.00283e+06		400	634577	557468	700653		400	650174	525874	738173			400	808477	806063	770446
				420	1196630	1291451	1207862		420	1232290	1202340	1.39657e+06		420	1206890	1162020	1.3255e+06		420	1226440	1131390	1.34343e+06		420	1244040	826574	1.35232e+06		420	1136930	639109	1.0232e+06		420	642314	564506	707656		420	653787	533341	747715			420	806125	803528	767228
				440	1200720	1293023	1200915		440	1236290	1198430	1.39331e+06		440	1208910	1168410	1.3279e+06		440	1220900	1132980	1.33701e+06		440	1237070	841759	1.37278e+06		440	1157960	648219	1.04482e+06		440	652402	570221	716216		440	662344	541135	755755			440	805080	804207	768147
				460	1200310	1285141	1204003		460	1232810	1194670	1.3907e+06		460	1208470	1170250	1.32488e+06		460	1221040	1144820	1.33981e+06		460	1233370	862831	1.38449e+06		460	1167040	658876	1.06305e+06		460	657021	576450	722686		460	664764	545670	760768			460	806330	804679	768371
				480	1195510	1287029	1210241		480	1236790	1199730	1.3992e+06		480	1206550	1170010	1.33173e+06		480	1222060	1145180	1.3461e+06		480	1236000	877302	1.39782e+06		480	1182210	668844	1.08758e+06		480	669040	583530	730577		480	670846	551055	768917			480	807843	805046	768559
				500	1202490	1289439	1203110		500	1236040	1195270	1.39117e+06		500	1209140	1171980	1.32295e+06		500	1220960	1143460	1.33653e+06		500	1237390	893000	1.40338e+06		500	1193230	677238	1.1096e+06		500	671856	587784	737034		500	675106	557278	772701			500	807804	805767	768695
				520	1197240	1293247	1202487		520	1227350	1193120	1.39459e+06		520	1206240	1168740	1.32162e+06		520	1223410	1151980	1.33571e+06		520	1237840	907093	1.41185e+06		520	1209270	688607	1.12714e+06		520	683880	593112	744641		520	680498	561135	780359			520	806095	805669	768781
				540	1195200	1284490	1209534		540	1228230	1195950	1.39462e+06		540	1203940	1166530	1.32356e+06		540	1217210	1154550	1.34312e+06		540	1237760	926156	1.42591e+06		540	1219040	695172	1.14722e+06		540	687550	598591	752894		540	682914	567250	786709			540	809568	808243	766719
				560	1200540	1284453	1201795		560	1225680	1191410	1.39303e+06		560	1200660	1172770	1.31872e+06		560	1209960	1152780	1.33092e+06		560	1229710	935589	1.42188e+06		560	1224520	705935	1.16457e+06		560	697531	602974	757969		560	688583	572582	791629			560	807878	806568	767896
				580	1196860	1290467	1203064		580	1225200	1190060	1.40037e+06		580	1200350	1162900	1.32237e+06		580	1211950	1158890	1.3338e+06		580	1226510	954246	1.42524e+06		580	1228530	712675	1.1801e+06		580	699736	610152	765419		580	692785	577145	798520			580	805521	806568	768212
				600	1201120	1286593	1206336		600	1225990	1192890	1.39018e+06		600	1201460	1163640	1.31912e+06		600	1211000	1159420	1.33395e+06		600	1227370	965829	1.43573e+06		600	1233560	724142	1.19897e+06		600	710818	617405	772625		600	698018	582075	804938			600	809504	806311	767852
				620	1196220	1282015	1205456		620	1225180	1186800	1.39529e+06		620	1200120	1168100	1.319e+06		620	1214750	1153820	1.32775e+06		620	1229730	979516	1.43344e+06		620	1237890	732841	1.21532e+06		620	712887	622733	780566		620	700116	587871	818749			620	807542	805781	765375
				640	1194640	1284921	1196753		640	1218350	1184020	1.38661e+06		640	1199020	1162300	1.3236e+06		640	1214460	1158930	1.32629e+06		640	1231620	997064	1.43382e+06		640	1241800	744965	1.22798e+06		640	724265	627979	788614		640	705312	591814	825215			640	808272	807112	764445
				660	1197540	1290468	1204027		660	1220410	1188980	1.39148e+06		660	1197440	1163110	1.31494e+06		660	1210790	1165610	1.33274e+06		660	1230810	1006230	1.43864e+06		660	1251170	752839	1.24766e+06		660	730069	631847	791576		660	710344	595524	828059			660	809757	804837	766940
				680	1197320	1283956	1210852		680	1215690	1184620	1.38836e+06		680	1195080	1162830	1.31198e+06		680	1206290	1159160	1.32378e+06		680	1220470	1018120	1.4348e+06		680	1243520	761118	1.2593e+06		680	735566	637814	801593		680	714526	601077	839219			680	809423	806442	768320
				700	1198260	1281393	1196114		700	1218920	1181330	1.38582e+06		700	1194920	1166740	1.31964e+06		700	1204930	1161890	1.32257e+06		700	1223240	1035010	1.43006e+06		700	1244000	770823	1.26778e+06		700	741860	641359	805117		700	717686	604059	838741			700	805508	806409	767190
				720	1197760	1285524	1198182		720	1218590	1187200	1.39176e+06		720	1192920	1160810	1.30968e+06		720	1207960	1165440	1.32341e+06		720	1222530	1043090	1.44183e+06		720	1245200	781245	1.28813e+06		720	749940	644111	810965		720	722087	608523	845871			720	808825	807815	768627
				740	1192650	1294990	1202888		740	1215440	1180800	1.38548e+06		740	1201100	1162790	1.30764e+06		740	1206760	1161170	1.32147e+06		740	1223580	1052700	1.42896e+06		740	1247350	786256	1.29384e+06		740	753217	649336	818242		740	725851	613863	847243			740	807940	807684	764518
				760	1197090	1285462	1197484		760	1211640	1177270	1.3846e+06		760	1195020	1165680	1.31855e+06		760	1205510	1159560	1.31723e+06		760	1225910	1066250	1.43042e+06		760	1250330	798559	1.30445e+06		760	761702	653962	822327		760	730468	618321	853806			760	805908	806623	765058
				780	1196060	1286198	1202678		780	1211260	1182220	1.3879e+06		780	1191840	1159520	1.30982e+06		780	1200440	1169340	1.31628e+06		780	1217770	1074080	1.43015e+06		780	1253860	806659	1.31587e+06		780	765640	656102	831432		780	733676	619858	859481			780	806225	807661	764958
				800	1201180	1284535	1197889		800	1210570	1177980	1.38058e+06		800	1193480	1161190	1.31017e+06		800	1195930	1163960	1.31484e+06		800	1217110	1081210	1.42064e+06		800	1241200	817117	1.32423e+06		800	775411	662083	834967		800	741219	624805	861406			800	808032	808133	765568
				820	1196020	1290405	1195383		820	1213790	1173930	1.39168e+06		820	1190050	1160890	1.31196e+06		820	1200060	1157340	1.31015e+06		820	1216790	1092010	1.42515e+06		820	1241280	824244	1.33127e+06		820	777487	666624	841403		820	741064	628229	864751			820	808498	806350	765595
				840	1191620	1287979	1189623		840	1212620	1177360	1.38067e+06		840	1194340	1155320	1.30803e+06		840	1196910	1164350	1.31077e+06		840	1217130	1099440	1.42364e+06		840	1241190	833716	1.3454e+06		840	785911	669406	844829		840	745996	630085	870801			840	809081	807039	767271
				860	1200220	1286055	1196155		860	1213090	1174590	1.38222e+06		860	1202970	1158690	1.31038e+06		860	1199730	1159730	1.30844e+06		860	1216890	1107130	1420896		860	1240540	841470	1.34513e+06		860	788060	672726	852147		860	745763	634407	875491			860	808757	807731	764073
				880	1194580	1284622	1197227		880	1204830	1168700	1.38548e+06		880	1188220	1159830	1.30871e+06		880	1198500	1158790	1.3131e+06		880	1218610	1116080	1.41789e+06		880	1244050	851338	1.35507e+06		880	795415	676936	857438		880	754580	637787	879817			880	808081	808133	763995
				900	1197400	1290857	1192993		900	1204300	1176180	1.37664e+06		900	1189640	1162380	1.30277e+06		900	1194370	1163000	1.30695e+06		900	1212180	1124270	1.41825e+06		900	1245270	860219	1364823		900	802673	680372	859416		900	756108	640886	882325			900	806198	808506	764012
				920	1198400	1286281	1191777		920	1208500	1175060	1.3855e+06		920	1188940	1153390	1.30432e+06		920	1191670	1161210	1.30706e+06		920	1210510	1125610	1.41152e+06		920	1239730	866188	1.362e+06		920	805078	684618	867367		920	759726	644680	889177			920	805939	807104	766534
				940	1194300	1284252	1196149		940	1207160	1168390	1.37952e+06		940	1192200	1158110	1.3082e+06		940	1190400	1159410	1.30864e+06		940	1207780	1131150	1.41498e+06		940	1234840	880509	1.37069e+06		940	809675	689603	872128		940	763238	652056	889620			940	809143	806659	762509
				960	1198220	1290238	1191234		960	1210550	1169170	1.38259e+06		960	1193730	1163840	1.30173e+06		960	1190090	1166670	1.30021e+06		960	1213140	1136440	1.40751e+06		960	1237550	886176	1377000		960	814872	688603	874828		960	768116	654532	893856			960	806139	806276	764578
				980	1193710	1289858	1188796		980	1205130	1171990	1.37961e+06		980	1194420	1157320	1.30703e+06		980	1198760	1161940	1.3021e+06		980	1211890	1137550	1.40721e+06		980	1236940	894064	1.37613e+06		980	818313	694120	883665		980	771222	656819	897415			980	805256	807357	765733
				1000	1192250	1286217	1188615		1000	1198970	1163210	1.37777e+06		1000	1188730	1154300	1.30479e+06		1000	1186530	1158380	1.30398e+06		1000	1215550	1140960	1.41104e+06		1000	1235400	904121	1.38107e+06		1000	826288	698173	885418		1000	776910	661294	900033			1000	807518	806907	763265
				1020	1199110	1287964	1187091		1020	1197300	1165450	1.38071e+06		1020	1188530	1160300	1.29721e+06		1020	1184870	1164480	1.29881e+06		1020	1207580	1149940	1.40293e+06		1020	1241260	908412	1.3831e+06		1020	826084	700699	891077		1020	779297	665176	909526			1020	806534	808213	765458
				1040	1193080	1290452	1186746		1040	1202080	1169200	1.37674e+06		1040	1187050	1154600	1.30075e+06		1040	1186090	1157660	1.29697e+06		1040	1207000	1147850	1.40056e+06		1040	1230660	918413	1.38099e+06		1040	836925	704495	891820		1040	782293	666678	906660			1040	806788	808477	765600
				1060	1199890	1285885	1186759		1060	1197500	1162790	1.37799e+06		1060	1187670	1151290	1.3028e+06		1060	1184200	1159590	1.29699e+06		1060	1206620	1152290	1.40955e+06		1060	1232800	927026	1.38722e+06		1060	839822	709210	895820		1060	785914	672051	909631			1060	807343	807873	763201
				1080	1197610	1285605	1186566		1080	1198440	1160790	1.37616e+06		1080	1194000	1157270	1.29609e+06		1080	1188800	1164090	1.29422e+06		1080	1209360	1159270	1.4012e+06		1080	1235010	934770	1.38846e+06		1080	844182	711371	905335		1080	789896	671530	915545			1080	806886	808360	763048
				1100	1193960	1287910	1182760		1100	1198020	1165160	1.37341e+06		1100	1190470	1157800	1.30022e+06		1100	1186210	1157390	1.29811e+06		1100	1210340	1151150	1.39643e+06		1100	1233240	938749	1.38753e+06		1100	846197	713416	904493		1100	793029	674475	916393			1100	805947	807615	765118
				1120	1199070	1291008	1184557		1120	1194370	1160590	1.37426e+06		1120	1187180	1153760	1.29509e+06		1120	1179940	1153510	1.29579e+06		1120	1207230	1156000	1.40522e+06		1120	1233800	948906	1.39599e+06		1120	855174	716743	913792		1120	796055	677905	922363			1120	806438	806125	764303
				1140	1192800	1286208	1191804		1140	1194120	1160280	1.37618e+06		1140	1184770	1155970	1.2935e+06		1140	1180600	1159710	1.29211e+06		1140	1203240	1164230	1.39268e+06		1140	1231900	958022	1388610		1140	859693	719312	914201		1140	800200	680281	922457			1140	806480	806036	762021
				1160	1195190	1285344	1181342		1160	1196040	1165930	1.38164e+06		1160	1184910	1158640	1.30135e+06		1160	1179860	1156010	1.29486e+06		1160	1201220	1158730	1.39875e+06		1160	1227460	961564	1.39133e+06		1160	860981	720737	916392		1160	802689	682141	926859			1160	805597	805080	764176
				1180	1191120	1287875	1181207		1180	1195970	1155520	1.37549e+06		1180	1191010	1150710	1.29144e+06		1180	1178980	1157070	1.29787e+06		1180	1201460	1163370	1.39809e+06		1180	1227160	972313	1.38993e+06		1180	863350	725671	925670		1180	806400	685616	929501			1180	807974	807445	761930
				1200	1188730	1293660	1188520		1200	1193430	1158590	1.37146e+06		1200	1187420	1149980	1.28872e+06		1200	1181350	1156140	1.2911e+06		1200	1203340	1167260	1.39225e+06		1200	1229450	976942	1.3946e+06		1200	871296	729814	924217		1200	806682	687882	929212			1200	806256	806330	763171
				1220	1193670	1283566	1180711		1220	1188650	1160770	1.3761e+06		1220	1187890	1156400	1.29867e+06		1220	1182280	1154110	1.29289e+06		1220	1202950	1164440	1.38918e+06		1220	1229380	985043	1.39406e+06		1220	873528	729629	929900		1220	809069	689957	933598			1220	804479	808399	761358
				1240	1192460	1281881	1179446		1240	1188990	1155730	1.3658e+06		1240	1180580	1149960	1.29126e+06		1240	1175360	1150770	1.291e+06		1240	1205160	1165400	1.39444e+06		1240	1225670	990262	1.39974e+06		1240	882069	732820	933212		1240	816083	692722	934828			1240	806544	809790	761236
				1260	1195930	1289340	1182019		1260	1189770	1155090	1.37526e+06		1260	1181230	1150900	1.29159e+06		1260	1178120	1157770	1.29273e+06		1260	1198800	1165080	1.38446e+06		1260	1222910	999366	1.38976e+06		1260	883757	735896	936102		1260	820262	694735	938889			1260	804305	809317	763153
				1280	1193200	1289388	1182778		1280	1191330	1162560	1.37031e+06		1280	1184970	1151210	1.29044e+06		1280	1177230	1149500	1.28914e+06		1280	1198260	1165710	1.38668e+06		1280	1222190	1000580	1.39274e+06		1280	885790	739194	944989		1280	820788	698956	939222			1280	804378	807843	763970
				1300	1186130	1282564	1177513		1300	1193850	1153170	1.36674e+06		1300	1182190	1148920	1.2906e+06		1300	1176250	1148140	1.28728e+06		1300	1198240	1166710	1.3856e+06		1300	1221660	1008100	1.40147e+06		1300	887521	739691	944261		1300	823757	699378	939582			1300	804191	808646	762024
				1320	1193500	1278792	1182810		1320	1187250	1152120	1.36757e+06		1320	1190470	1148790	1.29037e+06		1320	1183720	1155090	1.28969e+06		1320	1200570	1169620	1.38177e+06		1320	1222690	1016610	1.39243e+06		1320	895087	741521	953304		1320	824488	700896	947512			1320	807849	807804	763547
				1340	1190450	1285257	1186322		1340	1186070	1157040	1.36533e+06		1340	1183790	1153890	1.29496e+06		1340	1173580	1148090	1.29633e+06		1340	1201120	1166320	1.38047e+06		1340	1223310	1020590	1.39185e+06		1340	897415	745813	954199		1340	827824	705604	944579			1340	802918	807437	760724
				1360	1194270	1286740	1177264		1360	1185330	1152140	1.37166e+06		1360	1181840	1155920	1.28758e+06		1360	1174900	1147320	1.28662e+06		1360	1196110	1166500	1.37708e+06		1360	1220260	1026100	1.39794e+06		1360	901711	750206	957188		1360	833399	707595	951902			1360	805919	806095	762713
				1380	1192000	1282108	1177070		1380	1185240	1149680	1.36353e+06		1380	1181050	1145920	1.28982e+06		1380	1171600	1149600	1.28349e+06		1380	1195380	1169900	1.37374e+06		1380	1219550	1032400	1.38684e+06		1380	905636	750913	965243		1380	837049	706969	950197			1380	805027	807451	761857
				1400	1189130	1281840	1181138		1400	1186440	1149130	1.36713e+06		1400	1180860	1150450	1.29681e+06		1400	1170130	1146270	1.28926e+06		1400	1191700	1162650	1.37984e+06		1400	1219440	1033010	1.38652e+06		1400	906328	751255	965026		1400	836078	710675	952257			1400	804854	810982	762593
				1420	1193750	1291959	1175014		1420	1189210	1148850	1.36552e+06		1420	1184950	1147160	1.28577e+06		1420	1170520	1141140	1.28499e+06		1420	1194520	1163080	1.37247e+06		1420	1218350	1039900	1.38728e+06		1420	909149	754921	971809		1420	838385	714751	956961			1420	803011	810060	761647
				1440	1185890	1284353	1174778		1440	1182320	1150200	1.36324e+06		1440	1183050	1149570	1.30403e+06		1440	1178560	1147000	1.28572e+06		1440	1200460	1172220	1.37096e+06		1440	1221940	1049590	1.3863e+06		1440	914877	758045	969228		1440	842555	714926	955327			1440	805974	809568	762581
				1460	1192520	1282196	1178306		1460	1182450	1149930	1.3664e+06		1460	1177790	1146090	1.30285e+06		1460	1174410	1145620	1.29188e+06		1460	1198380	1163350	1.37821e+06		1460	1219080	1049720	1.38823e+06		1460	919049	759174	975545		1460	844564	715559	959298			1460	805293	806104	760365
				1480	1188340	1284769	1176485		1480	1177340	1147810	1.36354e+06		1480	1179350	1147680	1.30935e+06		1480	1170450	1145320	1.28287e+06		1480	1193880	1161760	1.36685e+06		1480	1223290	1054240	1387530		1480	925543	760847	980490		1480	847726	720111	958834			1480	805864	807878	761355
				1500	1185300	1291836	1173237		1500	1181290	1143790	1.36126e+06		1500	1179340	1145680	1.30032e+06		1500	1164360	1143500	1.28799e+06		1500	1191840	1166730	1.36702e+06		1500	1215520	1062580	1.38055e+06		1500	924115	764927	981109		1500	849491	721078	960430			1500	805139	805292	761147
				1520	1191570	1284964	1178417		1520	1181270	1148670	1.36113e+06		1520	1181800	1143190	1.30345e+06		1520	1166850	1141640	1.29256e+06		1520	1187130	1162940	1.36927e+06		1520	1213930	1062880	1.38838e+06		1520	928344	767620	997592		1520	853594	722570	967097			1520	805589	805521	761597
				1540	1187290	1284881	1177675		1540	1187450	1142900	1.36289e+06		1540	1180950	1147910	1.30595e+06		1540	1170330	1139130	1.28197e+06		1540	1190430	1159310	1.36431e+06		1540	1215900	1065430	1.3832e+06		1540	928440	766217	995272		1540	851454	723883	967019			1540	804298	806272	761836
				1560	1188000	1285794	1172614		1560	1179870	1141490	1.36396e+06		1560	1179170	1147190	1.29601e+06		1560	1170080	1140820	1.28489e+06		1560	1197750	1162720	1.36569e+06		1560	1216480	1072190	1.38273e+06		1560	935005	770473	1.0018e+06		1560	855576	726393	971656			1560	804808	807497	761080
				1580	1187010	1290939	1176646		1580	1178910	1149430	1.3585e+06		1580	1178120	1144240	1.30437e+06		1580	1165130	1141930	1.28966e+06		1580	1199710	1160560	1.36033e+06		1580	1220500	1074820	1.38324e+06		1580	937272	773263	1.00608e+06		1580	859014	728041	971863			1580	805070	808627	762651
				1600	1185010	1284922	1177670		1600	1172800	1143600	1.35808e+06		1600	1176450	1143590	1.299e+06		1600	1166870	1139580	1.28355e+06		1600	1189700	1154990	1.36208e+06		1600	1216550	1079000	1.37829e+06		1600	944423	773860	1.00416e+06		1600	863630	728159	972137			1600	805214	809504	761368
				1620	1191320	1284069	1171766		1620	1179400	1140970	1.3563e+06		1620	1176410	1154000	1.29548e+06		1620	1163420	1137140	1.28489e+06		1620	1187960	1162080	1.36477e+06		1620	1210560	1083830	1.37438e+06		1620	937094	776015	1.01324e+06		1620	867303	731626	975848			1620	805822	807115	761642
				1640	1183990	1288946	1171530		1640	1179530	1144930	1.3556e+06		1640	1180900	1142010	1.29859e+06		1640	1162260	1135510	1.28381e+06		1640	1183140	1158660	1.3642e+06		1640	1212120	1084740	1.38514e+06		1640	941882	779530	1.01017e+06		1640	863001	732924	977536			1640	804640	807542	760152
				1660	1187800	1286958	1174649		1660	1180070	1141380	1.36067e+06		1660	1185230	1142340	1.29512e+06		1660	1164040	1134870	1.2779e+06		1660	1188750	1153630	1.35753e+06		1660	1213870	1084150	1.3757e+06		1660	943876	779317	1.0189e+06		1660	867551	735204	983719			1660	806361	807197	759554
				1680	1186480	1282191	1168405		1680	1173530	1138600	1.35596e+06		1680	1178260	1146750	1.29612e+06		1680	1165780	1136050	1.28611e+06		1680	1192050	1157430	1.35732e+06		1680	1215940	1096250	1.37654e+06		1680	951560	782887	1.01456e+06		1680	870318	737149	981829			1680	804565	808272	760084
				1700	1183750	1281042	1170250		1700	1172140	1142240	1.36457e+06		1700	1177430	1141200	1.3003e+06		1700	1165530	1141940	1.27992e+06		1700	1193350	1156690	1.35759e+06		1700	1215200	1092260	1.38123e+06		1700	953731	784499	1.01777e+06		1700	870965	738193	982928			1700	802659	806647	760991
				1720	1189720	1293521	1170008		1720	1175240	1140720	1.35469e+06		1720	1174370	1139080	1.2904e+06		1720	1162070	1134030	1.28273e+06		1720	1184090	1155200	1.35292e+06		1720	1212210	1096030	1.37357e+06		1720	954771	784370	1.02199e+06		1720	874421	741875	985823			1720	805924	807070	758780
				1740	1183680	1285479	1171984		1740	1177400	1139970	1.3574e+06		1740	1177480	1143950	1.2928e+06		1740	1161280	1132480	1.28574e+06		1740	1186810	1153110	1.35221e+06		1740	1208720	1105140	1371276		1740	956540	789310	1.02164e+06		1740	872618	742082	984699			1740	801527	809176	758036
				1760	1183870	1281189	1168741		1760	1179540	1142220	1.35843e+06		1760	1179160	1138320	1.29842e+06		1760	1160690	1138070	1.2814e+06		1760	1185950	1152760	1.35273e+06		1760	1209320	1104130	1.37826e+06		1760	956107	789072	1.02935e+06		1760	877155	743401	990162			1760	803268	809757	761384
				1780	1188480	1282159	1166534		1780	1180130	1136670	1.35419e+06		1780	1180810	1142370	1.28829e+06		1780	1162880	1132810	1.28009e+06		1780	1186200	1151070	1.35134e+06		1780	1211110	1102930	1.36921e+06		1780	960513	791855	1.02764e+06		1780	876610	745432	987999			1780	807403	810639	759562
				1800	1184970	1287050	1172770		1800	1170220	1134620	1.35492e+06		1800	1172890	1143960	1.29021e+06		1800	1160760	1132740	1.28454e+06		1800	1190410	1153050	1.35239e+06		1800	1211370	1112080	1369440		1800	968593	792473	1.03089e+06		1800	882705	744024	998520			1800	802996	809423	759619
				1820	1192590	1284041	1162902		1820	1172390	1135490	1.35226e+06		1820	1174850	1141470	1.29825e+06		1820	1159050	1137070	1.28127e+06		1820	1191730	1150610	1.34789e+06		1820	1215120	1105460	1.37567e+06		1820	969783	796218	1.03465e+06		1820	881651	748406	993581			1820	801956	807090	760524
				1840	1182600	1281334	1163637		1840	1172540	1136130	1.35394e+06		1840	1174740	1138040	1.28715e+06		1840	1156630	1132830	1.27994e+06		1840	1181980	1147580	1.34531e+06		1840	1206390	1109780	1.36476e+06		1840	969458	797351	1.03498e+06		1840	886309	748391	993909			1840	803418	805508	759789
				1860	1181940	1285948	1168104		1860	1169810	1135410	1.3516e+06		1860	1175440	1138480	1.29159e+06		1860	1160510	1130660	1.2866e+06		1860	1182270	1149670	1.34995e+06		1860	1209420	1118440	1.36932e+06		1860	971085	799627	1044225		1860	888785	752626	999825			1860	800815	805988	759355
				1880	1185350	1288634	1162300		1880	1174810	1132510	1.35395e+06		1880	1174370	1146730	1.29907e+06		1880	1159890	1134200	1.27591e+06		1880	1182340	1150390	1.34077e+06		1880	1205710	1116860	1.36878e+06		1880	975963	799784	1.04142e+06		1880	887757	751393	999508			1880	803590	806762	760329
				1900	1182130	1281902	1163112		1900	1177120	1135460	1.35069e+06		1900	1182600	1134130	1.28693e+06		1900	1157430	1128410	1.27851e+06		1900	1186810	1145280	1.33956e+06		1900	1207850	1114450	1.36461e+06		1900	976147	802502	1.04354e+06		1900	889574	754064	1002903			1900	803192	806209	759597
				1920	1191550	1284011	1162828		1920	1168780	1129220	1.34952e+06		1920	1173740	1137470	1.28876e+06		1920	1162360	1126900	1.28347e+06		1920	1189420	1144320	1.34763e+06		1920	1203160	1122000	1367523		1920	983294	805044	1.04412e+06		1920	893901	757141	1001426			1920	800882	808825	760910
				1940	1184630	1286675	1166739		1940	1167200	1131350	1.35735e+06		1940	1174420	1143030	1.30432e+06		1940	1157950	1134160	1.27713e+06		1940	1187540	1145760	1.34017e+06		1940	1211560	1118210	1.36395e+06		1940	984871	803752	1.04504e+06		1940	896738	757410	1002336			1940	801204	808289	760070
				1960	1181790	1291213	1160812		1960	1168040	1132910	1.34922e+06		1960	1173720	1142300	1.3082e+06		1960	1159640	1128530	1.27574e+06		1960	1180970	1144080	1.33758e+06		1960	1205600	1121290	1.35812e+06		1960	987746	808642	1.04981e+06		1960	896867	758487	1003557			1960	801734	807940	761184
				1980	1188100	1282677	1162786		1980	1168360	1131010	1.35258e+06		1980	1171920	1138250	1.30173e+06		1980	1152520	1128210	1.28059e+06		1980	1181300	1143300	1.34393e+06		1980	1203740	1124860	1.36361e+06		1980	983504	811630	1.05295e+06		1980	897622	759916	1007545			1980	804037	806816	760416
				2000	1184230	1280712	1165677		2000	1173810	1128950	1.35088e+06		2000	1176280	1137190	1.30703e+06		2000	1160010	1130160	1.27405e+06		2000	1181860	1147190	1.33335e+06		2000	1202740	1125320	1.35607e+06		2000	987450	809596	1.05988e+06		2000	899231	761126	1012018			2000	801375	805908	758048
				2020	1187450	1287530	1159524		2020	1171170	1132850	1.34976e+06		2020	1177840	1140100	1.30479e+06		2020	1159180	1125750	1.27832e+06		2020	1183430	1139400	1338240		2020	1207050	1124210	1.35855e+06		2020	989590	812600	1.05514e+06		2020	902269	765548	1008699			2020	802375	808233	757620
				2040	1182460	1285932	1161193		2040	1165880	1127850	1.35312e+06		2040	1171970	1135380	1.29721e+06		2040	1158930	1125680	1.27759e+06		2040	1188080	1140590	1.3415e+06		2040	1208230	1126970	1352808		2040	993227	812798	1.06e+06		2040	902812	767879	1017132			2040	802465	806218	758347
				2060	1181140	1281834	1160894		2060	1162870	1125680	1.34381e+06		2060	1171770	1135060	1.30075e+06		2060	1153070	1131750	1.27296e+06		2060	1183860	1143730	1.33147e+06		2060	1212080	1127900	1.35232e+06		2060	999075	813146	1.06367e+06		2060	905264	765462	1016278			2060	799526	807098	758705
				2080	1186320	1284550	1155318		2080	1166460	1131800	1.34652e+06		2080	1170180	1134890	1.3028e+06		2080	1154140	1124090	1.28139e+06		2080	1178210	1138670	1.33025e+06		2080	1205620	1125250	1.35152e+06		2080	997041	816310	1.06155e+06		2080	908176	766596	1015234			2080	802133	806225	758963
				2100	1183050	1287724	1158687		2100	1167950	1125430	1.34813e+06		2100	1172790	1134290	1.29609e+06		2100	1154730	1123520	1.27618e+06		2100	1177620	1136480	1.34073e+06		2100	1203190	1129880	1.35726e+06		2100	996251	820756	1.06836e+06		2100	907598	768122	1018769			2100	801372	810026	756690
				2120	1185090	1283195	1159831		2120	1168370	1123690	1.34628e+06		2120	1175950	1134710	1.30022e+06		2120	1156230	1124100	1.27281e+06		2120	1180220	1145980	1.33034e+06		2120	1203050	1130320	1.35146e+06		2120	996792	819598	1.06672e+06		2120	911457	769840	1020097			2120	799336	808032	757423
				2140	1183560	1282736	1162381		2140	1162960	1126850	1.35355e+06		2140	1175650	1134240	1.29509e+06		2140	1156190	1125080	1.2768e+06		2140	1183100	1137280	1.33156e+06		2140	1204970	1127130	1.3523e+06		2140	1003270	819968	1.07263e+06		2140	910971	771883	1025527			2140	799491	806569	759923
				2160	1178690	1284658	1153391		2160	1160930	1124650	1.34434e+06		2160	1173380	1134410	1.2935e+06		2160	1151690	1121700	1.27351e+06		2160	1184750	1139180	1.33049e+06		2160	1208520	1131340	1.35636e+06		2160	1005960	821990	1.07202e+06		2160	917111	773738	1021904			2160	803084	808498	757363
				2180	1184390	1285918	1158114		2180	1163210	1125390	1.34707e+06		2180	1171450	1131770	1.30135e+06		2180	1152190	1128390	1.27191e+06		2180	1180330	1141440	1.32608e+06		2180	1205110	1132210	1.34581e+06		2180	1009920	821609	1.07334e+06		2180	917388	773780	1023813			2180	802838	806723	758249
				2200	1179760	1282162	1163844		2200	1166320	1130240	1.34384e+06		2200	1171130	1133090	1.29144e+06		2200	1151310	1125080	1.28117e+06		2200	1179150	1135310	1.32627e+06		2200	1198100	1130580	1.35022e+06		2200	1007260	826247	1.07554e+06		2200	916500	776556	1025726			2200	803838	806117	755881
				2220	1183130	1278795	1157316		2220	1165610	1123120	1.34382e+06		2220	1173020	1137480	1.28872e+06		2220	1150790	1123140	1.27438e+06		2220	1178680	1134590	1.32126e+06		2220	1199710	1130020	1.35193e+06		2220	1006320	826066	1.07781e+06		2220	917430	777604	1025566			2220	801267	805822	757555
				2240	1182110	1281463	1154297		2240	1166710	1123830	1.34766e+06		2240	1177160	1132650	1.29867e+06		2240	1154850	1123070	1.269e+06		2240	1182420	1142450	1.32252e+06		2240	1201290	1137470	1.34398e+06		2240	1008690	828961	1.08028e+06		2240	920156	777828	1033854			2240	803874	809081	757820
				2260	1180820	1289340	1160301		2260	1163230	1128710	1.34282e+06		2260	1172800	1131700	1.29126e+06		2260	1156410	1123280	1.28128e+06		2260	1182170	1135480	1.32926e+06		2260	1201800	1133460	1.34769e+06		2260	1011390	828456	1.08208e+06		2260	921941	778721	1029349			2260	800886	807660	757840
				2280	1181530	1281042	1154600		2280	1158320	1123100	1.34606e+06		2280	1172370	1138300	1.29159e+06		2280	1150660	1119870	1.26876e+06		2280	1181840	1132260	1.32099e+06		2280	1204970	1131460	1.34611e+06		2280	1019920	828968	1.0836e+06		2280	925585	783082	1029751			2280	798228	808757	756796
				2300	1179060	1281283	1151290		2300	1158820	1120420	1.344e+06		2300	1170170	1132690	1.29044e+06		2300	1148920	1123260	1.27083e+06		2300	1178140	1137330	1.31854e+06		2300	1204710	1135380	1.33897e+06		2300	1022640	829928	1.09229e+06		2300	928736	781345	1033484			2300	802340	808216	757924
				2320	1180710	1286378	1157272		2320	1161150	1119500	1.34161e+06		2320	1169690	1132950	1.2906e+06		2320	1150130	1122250	1.27637e+06		2320	1175910	1137190	1.32529e+06		2320	1195730	1133670	1.34282e+06		2320	1016810	832045	1.08621e+06		2320	930176	784899	1034314			2320	801644	808081	760040
				2340	1181240	1283599	1157795		2340	1162020	1120840	1.34548e+06		2340	1170820	1135260	1.29037e+06		2340	1151680	1120260	1.27096e+06		2340	1175240	1131530	1.32127e+06		2340	1197010	1132030	1.33914e+06		2340	1018030	834774	1.08767e+06		2340	928506	785342	1039141			2340	799491	806691	756206
				2360	1175370	1279279	1153758		2360	1163720	1118840	1.34148e+06		2360	1178770	1131660	1.29496e+06		2360	1156500	1124860	1.27484e+06		2360	1177590	1136660	1.32195e+06		2360	1198610	1132530	1.33961e+06		2360	1018810	836915	1.09466e+06		2360	929737	785899	1035804			2360	801720	807158	755363
				2380	1185250	1278666	1155970		2380	1160070	1125460	1.34656e+06		2380	1173500	1131010	1.28758e+06		2380	1154940	1121980	1.27316e+06		2380	1182600	1130700	1.3243e+06		2380	1203090	1132710	1.3449e+06		2380	1024970	836710	1.09204e+06		2380	931811	787437	1038059			2380	803084	806299	758102
				2400	1177000	1280675	1158641		2400	1157410	1122610	1.34012e+06		2400	1169680	1136160	1.28982e+06		2400	1148500	1118990	1.26962e+06		2400	1175060	1131910	1.31525e+06		2400	1203580	1136340	1.33674e+06		2400	1027410	838577	1.09809e+06		2400	933378	791199	1039170			2400	803838	806198	757451
				2420	1177660	1286557	1150705		2420	1161140	1118040	1.33951e+06		2420	1168370	1131780	1.29681e+06		2420	1148110	1121090	1.27487e+06		2420	1173430	1136590	1.31437e+06		2420	1195800	1138760	1.33864e+06		2420	1029540	839198	1.09821e+06		2420	938950	791362	1041028			2420	800931	806692	757150
				2440	1178290	1279910	1149983		2440	1162600	1123220	1.34e+06		2440	1169670	1130300	1.28577e+06		2440	1149220	1120550	1.27013e+06		2440	1173300	1129420	1.31884e+06		2440	1198690	1135900	1.33992e+06		2440	1024220	839988	1.1042e+06		2440	937429	790281	1041968			2440	801267	805939	756731
				2460	1177610	1282384	1156401		2460	1161620	1118210	1.33966e+06		2460	1175070	1129170	1.30403e+06		2460	1148020	1118730	1.26694e+06		2460	1171650	1128070	1.31368e+06		2460	1196880	1133960	1.33223e+06		2460	1028140	842515	1.1029e+06		2460	936782	790287	1043664			2460	800886	810470	757577
				2480	1182690	1285912	1149957		2480	1159400	1113580	1.34327e+06		2480	1177160	1134700	1.30285e+06		2480	1146820	1118910	1.27215e+06		2480	1177900	1133690	1.31174e+06		2480	1201050	1140530	1.33484e+06		2480	1028850	843157	1.10224e+06		2480	938936	794027	1047768			2480	802175	809143	755494
				2500	1177270	1281262	1150898		2500	1157700	1123370	1.33948e+06		2500	1169970	1127920	1.30935e+06		2500	1147640	1121890	1.26854e+06		2500	1178760	1129740	1.3164e+06		2500	1199300	1134700	1.33193e+06		2500	1030100	842764	1.11013e+06		2500	942228	793113	1047895			2500	798228	807515	758246
				2520	1175500	1278896	1151213		2520	1157420	1115260	1.34016e+06		2520	1168220	1129200	1.30032e+06		2520	1147480	1120410	1.26622e+06		2520	1175040	1125570	1.30829e+06		2520	1205080	1132400	1.33299e+06		2520	1038850	843862	1.104e+06		2520	943225	796821	1047860			2520	802340	807845	757718
				2540	1177730	1282876	1148923		2540	1156010	1114640	1.34115e+06		2540	1166540	1134040	1.30345e+06		2540	1147100	1116100	1.27104e+06		2540	1172540	1127140	1.31484e+06		2540	1199280	1140670	1.3339e+06		2540	1040400	848101	1.1142e+06		2540	946524	795686	1050797			2540	801644	806730	757888
				2560	1176220	1281425	1148787		2560	1157590	1119090	1.34152e+06		2560	1170400	1129950	1.30595e+06		2560	1148580	1117300	1.2674e+06		2560	1172200	1127380	1.31461e+06		2560	1195060	1134820	1.33743e+06		2560	1036880	848437	1.11014e+06		2560	945311	797997	1048565			2560	801904	806139	758290
				2580	1182780	1278973	1153894		2580	1159150	1111290	1.3452e+06		2580	1173310	1127150	1.29601e+06		2580	1147120	1116560	1.26666e+06		2580	1174280	1124740	1.30818e+06		2580	1196270	1136770	1.33016e+06		2580	1036900	847686	1.11262e+06		2580	942964	798826	1055723			2580	799491	807014	756157
				2600	1177060	1275244	1155918		2600	1155120	1110320	1.33688e+06		2600	1172620	1132780	1.30437e+06		2600	1153970	1115690	1.27237e+06		2600	1172150	1126510	1.31209e+06		2600	1198320	1141940	1.32895e+06		2600	1040250	850925	1.1138e+06		2600	947239	801418	1053138			2600	801720	805256	755927
				2620	1174950	1280251	1145916		2620	1154290	1114100	1.34268e+06		2620	1165900	1132220	1.299e+06		2620	1147980	1124220	1.26682e+06		2620	1178160	1125610	1.30644e+06		2620	1198260	1134730	1.3334e+06		2620	1042960	848358	1.11709e+06		2620	949290	801735	1050278			2620	803084	806457	757085
				2640	1180160	1286253	1150451		2640	1152270	1109340	1.33817e+06		2640	1168580	1126800	1.29548e+06		2640	1143380	1117780	1.2679e+06		2640	1170010	1123390	1.30904e+06		2640	1198690	1134570	1.32539e+06		2640	1045080	849682	1.11452e+06		2640	951588	800674	1059534			2640	802838	807518	756928
				2660	1174170	1277748	1147158		2660	1155020	1109130	1.33427e+06		2660	1165620	1131800	1.29859e+06		2660	1143250	1115570	1.27396e+06		2660	1170090	1121110	1.31224e+06		2660	1193980	1139090	1.32729e+06		2660	1045810	853884	1.11342e+06		2660	957710	803847	1055250			2660	803838	807036	757287
				2680	1179230	1275808	1149573		2680	1155300	1114100	1.33816e+06		2680	1170160	1130950	1.29512e+06		2680	1148050	1123530	1.26819e+06		2680	1171590	1122330	1.30411e+06		2680	1195010	1134100	1.32966e+06		2680	1042870	853105	1.12289e+06		2680	954211	803161	1064126			2680	800931	806973	757841
				2700	1175910	1276130	1146086		2700	1160410	1113300	1.33759e+06		2700	1172010	1127620	1.29612e+06		2700	1148840	1114480	1.26673e+06		2700	1169070	1119610	1.30471e+06		2700	1192900	1133330	1325052		2700	1048390	853498	1.12354e+06		2700	954219	805478	1057957			2700	801267	805990	754827
				2720	1178020	1284853	1147676		2720	1154520	1108980	1.34132e+06		2720	1170410	1126910	1.3003e+06		2720	1150760	1115110	1.26533e+06		2720	1175660	1119580	1.30917e+06		2720	1196190	1139060	1.32436e+06		2720	1045560	856746	1.12429e+06		2720	957548	807938	1060004			2720	803874	806534	754813
				2740	1179380	1278734	1145678		2740	1151530	1111270	1.34059e+06		2740	1169640	1130680	1.2904e+06		2740	1152420	1120760	1.26097e+06		2740	1179290	1122290	1.30164e+06		2740	1202270	1133230	1325376		2740	1049550	855828	1.1299e+06		2740	957111	806167	1059691			2740	800886	806929	759078
				2760	1175820	1279504	1143185		2760	1150100	1113390	1.3365e+06		2760	1165160	1124880	1.2928e+06		2760	1144870	1112400	1.26661e+06		2760	1168370	1116870	1.30357e+06		2760	1198150	1130020	1.32186e+06		2760	1055070	858912	1.12691e+06		2760	960986	807820	1060895			2760	802175	806788	754553
				2780	1176520	1279603	1147912		2780	1153970	1106550	1.33912e+06		2780	1165670	1125200	1.29842e+06		2780	1146230	1114810	1.27142e+06		2780	1171720	1119590	1.29644e+06		2780	1196150	1132330	1.32265e+06		2780	1055180	861052	1.13549e+06		2780	965791	807442	1067381			2780	798228	806740	754996
				2800	1177120	1282453	1147192		2800	1157490	1107240	1.33587e+06		2800	1169260	1128970	1.28829e+06		2800	1144560	1117400	1.26721e+06		2800	1171190	1121820	1.30087e+06		2800	1196290	1129760	1.32004e+06		2800	1050140	858670	1.127e+06		2800	961350	808143	1062443
				2820	1170920	1276693	1144239		2820	1156200	1105400	1.34395e+06		2820	1171870	1128170	1.29021e+06		2820	1146030	1117660	1.26011e+06		2820	1171220	1116410	1.30184e+06		2820	1196760	1131740	1.31963e+06		2820	1053020	861962	1.13237e+06		2820	963531	811660	1063337
				2840	1179020	1274339	1143592		2840	1151720	1106430	1.32984e+06		2840	1171570	1127600	1.29825e+06		2840	1148820	1113700	1.26802e+06		2840	1171290	1115830	1.30376e+06		2840	1195170	1130380	1.32157e+06		2840	1055570	865219	1.13451e+06		2840	965116	815635	1064503
				2860	1172630	1280951	1153996		2860	1152930	1106850	1.33505e+06		2860	1167090	1126460	1.28715e+06		2860	1147320	1122490	1.26252e+06		2860	1171380	1121200	1.29669e+06		2860	1199920	1131380	1.31733e+06		2860	1058000	866189	1.1313e+06		2860	966569	813405	1066256
				2880	1176220	1278860	1142014		2880	1149220	1109280	1.34227e+06		2880	1163540	1133340	1.29159e+06		2880	1145320	1114340	1.26573e+06		2880	1169020	1114600	1.29693e+06		2880	1196470	1129580	1.31345e+06		2880	1057210	864155	1.1412e+06		2880	969696	813915	1071295
				2900	1177140	1276122	1142344		2900	1154790	1103640	1.33684e+06		2900	1163830	1124300	1.29907e+06		2900	1144210	1113850	1.26775e+06		2900	1168670	1113250	1.30485e+06		2900	1190950	1133090	1.32011e+06		2900	1056120	866232	1.13357e+06		2900	973789	815761	1069499
				2920	1173030	1275658	1146748		2920	1156490	1103670	1.33526e+06		2920	1172050	1125000	1.28693e+06		2920	1147170	1119680	1.26056e+06		2920	1167070	1120500	1.29565e+06		2920	1190410	1131150	1.31477e+06		2920	1058370	868978	1.13986e+06		2920	970155	815667	1075013
				2940	1177830	1278968	1141203		2940	1156690	1108250	1.32596e+06		2940	1168470	1130880	1.28876e+06		2940	1145760	1113890	1.26608e+06		2940	1170790	1116210	1.29526e+06		2940	1192910	1126050	1.31477e+06		2940	1060000	868444	1.14387e+06		2940	972983	817265	1073029
				2960	1173170	1279288	1139076		2960	1151640	1101690	1.33657e+06		2960	1171280	1125290	1.30432e+06		2960	1153180	1111870	1.26263e+06		2960	1175660	1111260	1.30171e+06		2960	1196290	1130580	1.32195e+06		2960	1058710	869572	1.1422e+06		2960	970593	815989	1075358
				2980	1174470	1277488	1143949		2980	1150590	1102090	1.33413e+06		2980	1167310	1124390	1.3082e+06		2980	1146130	1120980	1.26152e+06		2980	1175330	1117000	1.28967e+06		2980	1196940	1130450	1.31204e+06		2980	1064900	868388	1.14611e+06		2980	975236	816794	1075562
				3000	1174950	1277112	1138315		3000	1154060	1110600	1.33068e+06		3000	1166410	1125660	1.30173e+06		3000	1145300	1116300	1.2649e+06		3000	1167040	1111400	1.2968e+06		3000	1191860	1124890	1.31573e+06		3000	1068890	869886	1.14202e+06		3000	976986	817128	1075556
				3020	1173850	1282471	1142374		3020	1154250	1101200	1.33731e+06		3020	1164680	1127080	1.30703e+06		3020	1142180	1110550	1.25999e+06		3020	1166930	1108820	1.29658e+06		3020	1191000	1128430	1.32111e+06		3020	1065620	874748	1.14688e+06		3020	980233	820790	1075399
				3040	1180310	1277987	1143955		3040	1156110	1099220	1.33459e+06		3040	1168040	1122330	1.30479e+06		3040	1146020	1120260	1.25888e+06		3040	1169180	1113220	1.2939e+06		3040	1189700	1131270	1311930		3040	1064390	871784	1.14937e+06		3040	976058	822044	1077266
				3060	1173530	1276716	1141467		3060	1157660	1106220	1.33359e+06		3060	1173440	1125750	1.29721e+06		3060	1144770	1114060	1.26682e+06		3060	1169560	1105950	1.29643e+06		3060	1190670	1125550	1.31084e+06		3060	1064450	872101	1.14843e+06		3060	978136	821561	1075590
				3080	1172960	1284761	1138044		3080	1147440	1098490	1.32934e+06		3080	1166220	1121430	1.30075e+06		3080	1141050	1111080	1.26201e+06		3080	1170230	1109200	1.29263e+06		3080	1195070	1127050	1.31618e+06		3080	1067570	876058	1.15263e+06		3080	980929	824200	1077908
				3100	1174660	1284243	1138483		3100	1149590	1098430	1.33352e+06		3100	1164400	1122670	1.3028e+06		3100	1144680	1114320	1.26057e+06		3100	1172520	1116370	1.28902e+06		3100	1199020	1130370	1.30572e+06		3100	1070540	875938	1.14976e+06		3100	982829	823016	1081233
				3120	1173230	1276495	1146729		3120	1150350	1107150	1.33595e+06		3120	1163350	1123170	1.29609e+06		3120	1143910	1113620	1.26341e+06		3120	1170500	1110310	1.29375e+06		3120	1190280	1126670	1.31002e+06		3120	1072180	874021	1.155e+06		3120	990328	824954	1079603
				3140	1181870	1275433	1134133		3140	1152590	1100580	1.32836e+06		3140	1163870	1131170	1.30022e+06		3140	1141920	1111700	1.25566e+06		3140	1168630	1107530	1.28857e+06		3140	1190860	1123910	1.31558e+06		3140	1067490	877369	1.1537e+06		3140	987819	827617	1083141
				3160	1174740	1279549	1137466		3160	1156100	1097840	1.337e+06		3160	1163880	1120690	1.29509e+06		3160	1143950	1117750	1.25796e+06		3160	1164900	1105960	1.28829e+06		3160	1191910	1127080	1.30442e+06		3160	1069210	879930	1.15325e+06		3160	985066	824824	1085781
				3180	1169580	1280909	1143030		3180	1155800	1103660	1.32851e+06		3180	1166890	1122610	1.2935e+06		3180	1146910	1114340	1.26749e+06		3180	1172510	1108150	1.29447e+06		3180	1194190	1121960	1.30978e+06		3180	1071410	880164	1.16062e+06		3180	985267	825816	1089586
				3200	1175580	1278713	1142297		3200	1149870	1097920	1.32756e+06		3200	1166880	1126920	1.30135e+06		3200	1145890	1112450	1.26025e+06		3200	1176250	1107380	1.28726e+06		3200	1196540	1123050	1.30642e+06		3200	1071940	877622	1.15733e+06		3200	987822	830644	1085664
				3220	1173490	1276683	1138250		3220	1148900	1096310	1.33662e+06		3220	1166330	1123640	1.29144e+06		3220	1142850	1118540	1.25779e+06		3220	1171990	1116290	1.28473e+06		3220	1195730	1126640	1.30515e+06		3220	1076740	880812	1.16816e+06		3220	990769	826829	1090294
				3240	1176160	1280933	1137194		3240	1148370	1102700	1.33049e+06		3240	1166070	1121940	1.28872e+06		3240	1142320	1113620	1.26419e+06		3240	1167440	1109570	1.29053e+06		3240	1187830	1119860	1.30983e+06		3240	1076950	881534	1.16122e+06		3240	994813	830247	1086827
				3260	1173950	1281431	1140103		3260	1153450	1099570	1.32921e+06		3260	1168220	1122740	1.29867e+06		3260	1138960	1109840	1.25782e+06		3260	1164340	1105070	1.28438e+06		3260	1187690	1122010	1.30731e+06		3260	1077390	883144	1.15781e+06		3260	990356	830605	1095426
				3280	1170170	1276078	1135377		3280	1155410	1095150	1.32869e+06		3280	1169240	1123190	1.29126e+06		3280	1142910	1112680	1.2612e+06		3280	1168520	1109110	1.28254e+06		3280	1187470	1128630	1.30204e+06		3280	1076470	885923	1.16678e+06		3280	994336	831203	1091477
				3300	1175650	1276988	1135058		3300	1150250	1103380	1.32728e+06		3300	1169600	1119950	1.29159e+06		3300	1145010	1113730	1.26529e+06		3300	1173000	1104810	1.29113e+06		3300	1190570	1122190	1.30864e+06		3300	1075530	883152	1.16401e+06		3300	993185	831425	1088122
				3320	1171440	1277523	1134888		3320	1150070	1097070	1.32749e+06		3320	1163610	1123650	1.29044e+06		3320	1143070	1107550	1.25477e+06		3320	1174330	1103680	1.2837e+06		3320	1194710	1120940	1.30028e+06		3320	1080890	884680	1.17014e+06		3320	999327	833579	1096425
				3340	1175730	1274921	1134294		3340	1147390	1093220	1.32829e+06		3340	1165020	1125540	1.2906e+06		3340	1142170	1113560	1.25888e+06		3340	1165510	1107180	1.28577e+06		3340	1198800	1124820	1.29895e+06		3340	1082790	888047	1.16743e+06		3340	999339	832678	1091166
				3360	1172880	1270644	1134711		3360	1147890	1099430	1.32984e+06		3360	1165460	1121950	1.29037e+06		3360	1139460	1114680	1.25803e+06		3360	1165960	1103510	1.28364e+06		3360	1187280	1121630	1.30473e+06		3360	1080940	886626	1.17059e+06		3360	997855	835249	1099441
				3380	1169200	1276120	1134242		3380	1149660	1097940	1.32616e+06		3380	1162160	1120140	1.29496e+06		3380	1138590	1109610	1.25588e+06		3380	1163620	1100500	1.28192e+06		3380	1186170	1120410	1.30081e+06		3380	1079380	887953	1.17081e+06		3380	999997	834901	1095852
				3400	1177530	1273691	1134408		3400	1156110	1092800	1.32885e+06		3400	1170250	1125930	1.28758e+06		3400	1141480	1109310	1.25462e+06		3400	1167660	1103730	1.28395e+06		3400	1191370	1125450	1.29979e+06		3400	1078610	888397	1.16989e+06		3400	1001660	837315	1097570
				3420	1170060	1275988	1131771		3420	1151960	1098250	1.33298e+06		3420	1171690	1120030	1.28982e+06		3420	1143930	1114230	1.25613e+06		3420	1173010	1105200	1.28592e+06		3420	1191580	1120080	1.30871e+06		3420	1082000	889004	1.17809e+06		3420	1000120	834259	1100041
				3440	1173930	1271792	1133094		3440	1145930	1093800	1.32401e+06		3440	1161930	1120980	1.29681e+06		3440	1141120	1111740	1.25693e+06		3440	1171690	1099930	1.28133e+06		3440	1196200	1119210	1.29917e+06		3440	1085760	889729	1.17344e+06		3440	1003270	838167	1097096
				3460	1171270	1279157	1137480		3460	1144320	1090970	1.33283e+06		3460	1161720	1122030	1.28577e+06		3460	1139570	1107600	1.26057e+06		3460	1170410	1104810	1.2801e+06		3460	1194470	1124700	1.30155e+06		3460	1087970	891384	1.17871e+06		3460	1000590	838695	1105372
				3480	1167360	1279959	1132647		3480	1150860	1098520	1.32547e+06		3480	1165090	1123070	1.30403e+06		3480	1138990	1114360	1.255e+06		3480	1164140	1099360	1.28478e+06		3480	1187690	1117340	1.30425e+06		3480	1085440	890497	1.17613e+06		3480	1008460	838455	1098644
				3500	1173730	1273325	1131701		3500	1151290	1093840	1.33164e+06		3500	1166840	1119730	1.30285e+06		3500	1139610	1108240	1.25511e+06		3500	1164590	1097630	1.27766e+06		3500	1186250	1114260	1.29843e+06		3500	1080320	892561	1.17445e+06		3500	1005900	836787	1100264
				3520	1169530	1272825	1138298		3520	1153760	1087800	1.32483e+06		3520	1167910	1123180	1.30935e+06		3520	1141560	1110590	1.26274e+06		3520	1168230	1099780	1.27983e+06		3520	1188640	1123030	1.29861e+06		3520	1083660	894403	1.1822e+06		3520	1004280	839644	1104915
				3540	1170300	1278816	1132689		3540	1149260	1094290	1.32729e+06		3540	1171530	1123120	1.30032e+06		3540	1143330	1115580	1.25469e+06		3540	1170730	1100530	1.28101e+06		3540	1190860	1116820	1.29972e+06		3540	1087390	893303	1.17707e+06		3540	1004470	838399	1103949
				3560	1171500	1283338	1132946		3560	1145810	1090710	1.32996e+06		3560	1164910	1121440	1.30345e+06		3560	1136050	1109460	1.25199e+06		3560	1167270	1098650	1.28021e+06		3560	1193150	1115650	1.29399e+06		3560	1090160	895264	1.1877e+06		3560	1011850	840303	1109354
				3580	1169190	1272666	1135262		3580	1144030	1089270	1.32598e+06		3580	1162530	1119190	1.30595e+06		3580	1136950	1107570	1.26246e+06		3580	1162940	1096330	1.28204e+06		3580	1191130	1122760	1.29231e+06		3580	1095570	897595	1.18006e+06		3580	1012910	842905	1101846
				3600	1175690	1274133	1131659		3600	1149810	1089160	1.33168e+06		3600	1166160	1126750	1.29601e+06		3600	1138800	1113310	1.25408e+06		3600	1165580	1099500	1.27609e+06		3600	1187740	1115840	1.29969e+06		3600	1087120	895477	1.18335e+06		3600	1010760	842054	1106778
				3620	1168030	1275776	1131014		3620	1151200	1092370	1.32734e+06		3620	1165520	1118650	1.30437e+06		3620	1139720	1108180	1.25911e+06		3620	1164500	1092600	1.28364e+06		3620	1189040	1113970	1.31185e+06		3620	1088900	895799	1.18421e+06		3620	1011930	842186	1106019
				3640	1170230	1276331	1136157		3640	1151640	1087270	1.32183e+06		3640	1170280	1121270	1.299e+06		3640	1142350	1110480	1.25387e+06		3640	1169170	1095840	1.28192e+06		3640	1190810	1120920	1.30093e+06		3640	1089250	900208	1.18383e+06		3640	1011810	843653	1108107
				3660	1170750	1276228	1131784		3660	1142210	1087310	1.32773e+06		3660	1169680	1122660	1.29548e+06		3660	1143620	1110790	1.25782e+06		3660	1172880	1099060	1.28395e+06		3660	1193830	1114100	1.30527e+06		3660	1091780	898565	1192555		3660	1011880	845346	1112371
				3680	1167140	1271714	1130297		3680	1144130	1088610	1.32315e+06		3680	1165040	1122210	1.29859e+06		3680	1137510	1109330	1.25501e+06		3680	1168010	1093750	1.28592e+06		3680	1194210	1112030	1.30761e+06		3680	1091330	898660	1.18507e+06		3680	1013900	843518	1110056
				3700	1174280	1279727	1129171		3700	1147840	1086230	1.3319e+06		3700	1164540	1118610	1.29512e+06		3700	1140900	1109520	1.25496e+06		3700	1165670	1093070	1.28133e+06		3700	1187540	1118390	1.3029e+06		3700	1097860	903553	1.19136e+06		3700	1018960	844591	1118207
				3720	1168660	1273317	1134696		3720	1151350	1086830	1.32146e+06		3720	1162960	1122890	1.29612e+06		3720	1142510	1115090	1.25667e+06		3720	1163500	1097520	1.2801e+06		3720	1187290	1115740	1.30898e+06		3720	1091710	899689	1.19124e+06		3720	1016670	847178	1111189
				3740	1168590	1270708	1127917		3740	1151860	1086840	1.32509e+06		3740	1168470	1121890	1.3003e+06		3740	1142190	1107550	1.25363e+06		3740	1165400	1092580	1.28478e+06		3740	1185630	1109850	1.30253e+06		3740	1091120	900870	1.19105e+06		3740	1017210	845431	1111708
				3760	1172480	1275840	1129202		3760	1148400	1084340	1.32455e+06		3760	1171400	1119590	1.2904e+06		3760	1142180	1105830	1.25627e+06		3760	1167550	1090060	1.27766e+06		3760	1189580	1115300	1.29707e+06		3760	1093180	905195	1.1979e+06		3760	1018960	849447	1115006
				3780	1168910	1279465	1134036		3780	1145080	1085610	1.32764e+06		3780	1166970	1118860	1.2928e+06		3780	1146010	1114350	1.26042e+06		3780	1167880	1096480	1.27983e+06		3780	1187550	1113320	1.30664e+06		3780	1094420	904436	1.19297e+06		3780	1019080	848021	1113163
				3800	1178520	1273126	1129950		3800	1147090	1089410	1.32556e+06		3800	1163220	1123190	1.29842e+06		3800	1137800	1108090	1.24981e+06		3800	1168340	1089080	1.28101e+06		3800	1191060	1111910	1.30155e+06		3800	1100930	905519	1.1965e+06		3800	1025880	849446	1116602
				3820	1169450	1268496	1127145		3820	1147970	1084470	1.31926e+06		3820	1163270	1117490	1.28829e+06		3820	1138860	1106700	1.25418e+06		3820	1163290	1089750	1.28021e+06		3820	1185980	1112270	1.30041e+06		3820	1099200	906197	1.19601e+06		3820	1023500	848124	1116452
				3840	1167910	1275468	1132783		3840	1149300	1084280	1.32435e+06		3840	1166750	1118480	1.29021e+06		3840	1139330	1112380	1.25588e+06		3840	1164040	1095630	1.28204e+06		3840	1186460	1114280	1.30579e+06		3840	1094660	904884	1.19771e+06		3840	1021060	849370	1117381
				3860	1172420	1277569	1132223		3860	1149380	1088940	1.32056e+06		3860	1161940	1120570	1.29825e+06		3860	1143290	1105370	1.25462e+06		3860	1162550	1089100	1.27609e+06		3860	1182240	1109020	1.29801e+06		3860	1095000	904544	1.19687e+06		3860	1021760	850075	1120775
				3880	1166380	1269733	1126795		3880	1147770	1081470	1.32287e+06		3880	1170380	1116560	1.28715e+06		3880	1136980	1106890	1.25613e+06		3880	1168160	1089570	1.28364e+06		3880	1190300	1111370	1.30037e+06		3880	1096610	907967	1.19812e+06		3880	1021250	850799	1118720
				3900	1174590	1269158	1131797		3900	1146040	1082150	1.32969e+06		3900	1166860	1114980	1.29159e+06		3900	1138460	1112350	1.25693e+06		3900	1169820	1093830	1.28192e+06		3900	1194220	1110260	1.30491e+06		3900	1099210	907391	1.20491e+06		3900	1026810	852010	1125059
				3920	1168820	1278796	1130946		3920	1142690	1087720	1.32076e+06		3920	1163420	1118320	1.29907e+06		3920	1137500	1105690	1.26057e+06		3920	1162550	1087470	1.28395e+06		3920	1190000	1106610	1.29388e+06		3920	1104630	908194	1.19942e+06		3920	1027120	851378	1122306
				3940	1167350	1279639	1127616		3940	1145160	1081160	1.32666e+06		3940	1164180	1118820	1.28693e+06		3940	1138440	1107370	1.255e+06		3940	1164130	1087360	1.28592e+06		3940	1187910	1107020	1.29427e+06		3940	1102080	908206	1.20299e+06		3940	1032010	851488	1120668
				3960	1169880	1272101	1126906		3960	1154220	1080910	1.31677e+06		3960	1164430	1118830	1.28876e+06		3960	1138830	1109890	1.25511e+06		3960	1166070	1092620	1.28133e+06		3960	1185720	1111090	1.30176e+06		3960	1098710	911179	1.20674e+06		3960	1026840	850756	1123807
				3980	1167900	1271596	1130677		3980	1155590	1086820	1.32021e+06		3980	1171470	1117850	1.30432e+06		3980	1138460	1104930	1.26274e+06		3980	1164700	1087660	1.2801e+06		3980	1185620	1103570	1.29449e+06		3980	1098270	910236	1.20129e+06		3980	1027350	853872	1124222
				4000	1171740	1276116	1124878		4000	1140990	1081910	1.32324e+06		4000	1167150	1125570	1.3082e+06		4000	1143490	1104220	1.25469e+06		4000	1169090	1084030	1.28478e+06		4000	1188970	1104940	1.29631e+06		4000	1102560	910024	1.2096e+06		4000	1028500	851443	1124661
				4020	1168940	1275068	1125199		4020	1145980	1080640	1.32008e+06		4020	1163660	1116250	1.30173e+06		4020	1138000	1107020	1.25199e+06		4020	1169230	1093180	1.27766e+06		4020	1192210	1110340	1.30103e+06		4020	1103260	913595	1.20537e+06		4020	1028430	854222	1125137
				4040	1166640	1271316	1128966		4040	1144220	1087490	1.32432e+06		4040	1161370	1119430	1.30703e+06		4040	1137420	1107930	1.26246e+06		4040	1165510	1088000	1.27983e+06		4040	1186920	1106970	1.29127e+06		4040	1107540	912175	1.2015e+06		4040	1030310	853333	1127241
				4060	1170820	1272744	1128165		4060	1145970	1080010	1.32346e+06		4060	1162920	1117780	1.30479e+06		4060	1141340	1104510	1.25408e+06		4060	1164580	1084720	1.28101e+06		4060	1185680	1102770	1.30442e+06		4060	1101670	912052	1.20823e+06		4060	1034650	854277	1128140
				4080	1163590	1275305	1127599		4080	1148780	1077460	1.32e+06		4080	1162690	1116380	1.29721e+06		4080	1136190	1107290	1.25911e+06		4080	1164960	1090650	1.28021e+06		4080	1185850	1102290	1.30978e+06		4080	1100660	914192	1.2098e+06		4080	1032580	856019	1126087
				4100	1169850	1273149	1126458		4100	1154160	1081140	1.31953e+06		4100	1169640	1116640	1.30075e+06		4100	1135360	1110930	1.25387e+06		4100	1162120	1085080	1.28204e+06		4100	1186850	1103650	1.30642e+06		4100	1101290	914638	1.21227e+06		4100	1032430	855057	1131322
				4120	1171320	1269875	1133335		4120	1144010	1078870	1.32138e+06		4120	1167800	1118030	1.3028e+06		4120	1144210	1103280	1.25782e+06		4120	1167170	1082490	1.27609e+06		4120	1191230	1101890	1.30515e+06		4120	1101740	914905	1.20823e+06		4120	1036310	857955	1128870
				4140	1166710	1274152	1124296		4140	1141890	1077190	1.31956e+06		4140	1165690	1114520	1.29609e+06		4140	1138050	1107080	1.25501e+06		4140	1170550	1088810	1.28364e+06		4140	1191680	1106490	1.30983e+06		4140	1106360	914069	1.20983e+06		4140	1033260	857462	1135255
				4160	1172690	1277099	1125003		4160	1145520	1079160	1.31724e+06		4160	1161800	1112700	1.30022e+06		4160	1139150	1110580	1.25496e+06		4160	1162930	1081510	1.28192e+06		4160	1186280	1101240	1.30731e+06		4160	1108430	914896	1.21218e+06		4160	1041400	857527	1128419
				4180	1164620	1270217	1130881		4180	1144840	1077620	1.32079e+06		4180	1164080	1119310	1.29509e+06		4180	1134480	1106640	1.25667e+06		4180	1163330	1080560	1.28395e+06		4180	1184550	1103530	1.30204e+06		4180	1106020	916026	1.2115e+06		4180	1039800	858557	1129753
				4200	1168330	1271114	1125291		4200	1149930	1077520	1.31774e+06		4200	1167950	1122470	1.2935e+06		4200	1138500	1106070	1.25363e+06		4200	1162950	1090030	1.28592e+06		4200	1185780	1105910	1.30864e+06		4200	1105140	918883	1.217e+06		4200	1037160	859087	1135624
				4220	1167970	1269355	1124389		4220	1148200	1083520	1.31745e+06		4220	1165330	1116120	1.30135e+06		4220	1142060	1110510	1.25627e+06		4220	1167080	1085020	1.28133e+06		4220	1183320	1102760	1.30028e+06		4220	1103380	914980	1.21173e+06		4220	1036600	860040	1129653
				4240	1167010	1271855	1125662		4240	1146440	1080730	1.3245e+06		4240	1164890	1116670	1.29144e+06		4240	1144160	1103140	1.26042e+06		4240	1168230	1081580	1.2801e+06		4240	1187650	1101190	1.29895e+06		4240	1105920	917218	1.21864e+06		4240	1038720	861843	1135578
				4260	1169800	1270591	1127084		4260	1143720	1076500	1.31681e+06		4260	1164380	1122430	1.28872e+06		4260	1136460	1103740	1.24981e+06		4260	1167470	1084850	1.28478e+06		4260	1189620	1104660	1.30473e+06		4260	1109660	919364	1.21712e+06		4260	1037890	860438	1134164
				4280	1164180	1269712	1122326		4280	1143350	1080130	1.3227e+06		4280	1161370	1113200	1.29867e+06		4280	1137460	1106610	1.25418e+06		4280	1163150	1082570	1.27766e+06		4280	1183940	1101870	1.30081e+06		4280	1109430	919673	1.21765e+06		4280	1045080	861340	1132889
				4300	1167230	1274161	1125751		4300	1142850	1077020	1.31728e+06		4300	1164200	1114430	1.29126e+06		4300	1135390	1102230	1.25588e+06		4300	1161860	1080910	1.27983e+06		4300	1184810	1098380	1.29979e+06		4300	1106590	919260	1.21985e+06		4300	1043050	862431	1138606
				4320	1169110	1273300	1121434		4320	1149360	1075420	1.31659e+06		4320	1169140	1117240	1.29159e+06		4320	1137480	1103750	1.25462e+06		4320	1159420	1081700	1.28101e+06		4320	1186670	1105180	1.30871e+06		4320	1106470	922805	1.2159e+06		4320	1043840	861514	1135946
				4340	1166760	1268365	1122670		4340	1148870	1077720	1.32036e+06		4340	1167500	1116080	1.29044e+06		4340	1142310	1108540	1.25613e+06		4340	1164530	1084620	1.28021e+06		4340	1184530	1099270	1.29917e+06		4340	1108100	921146	1.22364e+06		4340	1045170	860372	1142756
				4360	1173070	1265402	1123173		4360	1143020	1077360	1.32014e+06		4360	1163720	1114860	1.2906e+06		4360	1140260	1102360	1.25693e+06		4360	1167940	1078120	1.28204e+06		4360	1189850	1096590	1.30155e+06		4360	1112840	922001	1.22088e+06		4360	1042140	865762	1139461
				4380	1164370	1275436	1131168		4380	1143290	1074160	1.32532e+06		4380	1160040	1114790	1.29037e+06		4380	1134790	1106470	1.26057e+06		4380	1167270	1081370	1.27609e+06		4380	1189900	1103920	1.30425e+06		4380	1112210	923029	1.21777e+06		4380	1044980	864144	1141681
				4400	1165980	1274677	1120688		4400	1144460	1075320	1.31792e+06		4400	1161940	1117420	1.29496e+06		4400	1132510	1110390	1.255e+06		4400	1162350	1078270	1.28364e+06		4400	1183980	1100180	1.29843e+06		4400	1113630	922255	1.22204e+06		4400	1046570	863430	1140763
				4420	1171600	1267886	1122608		4420	1145770	1074320	1.31825e+06		4420	1165630	1112820	1.28758e+06		4420	1135320	1103800	1.25511e+06		4420	1159040	1074950	1.28192e+06		4420	1180210	1096330	1.29861e+06		4420	1110160	923821	1.21892e+06		4420	1047790	863733	1138635
				4440	1166120	1264003	1126918		4440	1142550	1073400	1.31926e+06		4440	1168400	1114970	1.28982e+06		4440	1139590	1104510	1.26274e+06		4440	1165160	1074190	1.28395e+06		4440	1181810	1101580	1.29972e+06		4440	1108780	925884	1.23111e+06		4440	1044890	865696	1144937
				4460	1168970	1271926	1123636		4460	1147500	1075380	1.31735e+06		4460	1171920	1117940	1.29681e+06		4460	1140030	1108360	1.25469e+06		4460	1164530	1081730	1.28592e+06		4460	1185850	1096900	1.29399e+06		4460	1110460	923593	1.22211e+06		4460	1046610	864318	1139599
				4480	1164300	1272237	1121944		4480	1143230	1072240	1.32864e+06		4480	1160940	1113560	1.28577e+06		4480	1138410	1099850	1.25199e+06		4480	1167560	1075220	1.28133e+06		4480	1190380	1095090	1.29231e+06		4480	1113560	923912	1.22763e+06		4480	1049350	864964	1143793
				4500	1165030	1268047	1122742		4500	1141490	1071070	1.31423e+06		4500	1160330	1111890	1.30403e+06		4500	1135700	1104760	1.26246e+06		4500	1165740	1075480	1.2801e+06		4500	1188570	1096920	1.29969e+06		4500	1113890	925942	1.22703e+06		4500	1052290	869636	1144678
				4520	1167180	1268789	1123191		4520	1143860	1070330	1.31674e+06		4520	1158290	1119150	1.30285e+06		4520	1136690	1110480	1.25408e+06		4520	1160510	1080700	1.28478e+06		4520	1184760	1098120	1.31185e+06		4520	1112180	925428	1.22609e+06		4520	1055050	866172	1143975
				4540	1163990	1278221	1119954		4540	1148010	1076040	1.32165e+06		4540	1162500	1112780	1.30935e+06		4540	1135620	1104140	1.25911e+06		4540	1157600	1075330	1.27766e+06		4540	1184840	1094860	1.30093e+06		4540	1111840	925273	1.23404e+06		4540	1052790	866267	1143848
				4560	1169870	1268902	1123654		4560	1151210	1071680	1.31581e+06		4560	1163840	1112000	1.30032e+06		4560	1134150	1099630	1.25387e+06		4560	1162870	1073980	1.27983e+06		4560	1183010	1096830	1.30527e+06		4560	1110790	932142	1.2274e+06		4560	1050870	868215	1143107
				4580	1165640	1270203	1125538		4580	1148640	1068110	1.32559e+06		4580	1167030	1119270	1.30345e+06		4580	1137890	1107910	1.25782e+06		4580	1162280	1078810	1.28101e+06		4580	1184640	1097160	1.30761e+06		4580	1111660	928087	1.23284e+06		4580	1052410	868372	1147191
				4600	1161240	1269970	1121948		4600	1139400	1077790	1.31378e+06		4600	1160910	1116590	1.30595e+06		4600	1137890	1101430	1.25501e+06		4600	1165100	1071980	1.28021e+06		4600	1189500	1091010	1.3029e+06		4600	1115060	928884	1.23406e+06		4600	1056360	867568	1147536
				4620	1167250	1273899	1120140		4620	1141830	1071290	1.31835e+06		4620	1159750	1110770	1.29601e+06		4620	1136040	1101210	1.25496e+06		4620	1162790	1070910	1.28204e+06		4620	1190110	1094920	1.30898e+06		4620	1119240	931420	1.23198e+06		4620	1056800	868615	1147834
				4640	1162920	1266255	1125925		4640	1146380	1070750	1.31523e+06		4640	1162070	1115360	1.30437e+06		4640	1133550	1106230	1.25667e+06		4640	1160500	1077470	1.27609e+06		4640	1183580	1094150	1.30253e+06		4640	1117040	932117	1.23358e+06		4640	1059250	868779	1149940
				4660	1167720	1265463	1120034		4660	1146540	1074240	1.31464e+06		4660	1165080	1118780	1.299e+06		4660	1134800	1103160	1.25363e+06		4660	1158870	1074290	1.28364e+06		4660	1183480	1089600	1.29707e+06		4660	1111370	928811	1.23436e+06		4660	1057610	867036	1145239
				4680	1165840	1269576	1120980		4680	1150230	1070080	1.31813e+06		4680	1167650	1113170	1.29548e+06		4680	1137330	1101540	1.25627e+06		4680	1161440	1074200	1.28192e+06		4680	1182900	1091150	1.30664e+06		4680	1114810	930486	1.23489e+06		4680	1055210	870572	1153241
				4700	1163790	1276225	1122027		4700	1144470	1067770	1.31379e+06		4700	1169560	1110520	1.29859e+06		4700	1135830	1106060	1.26042e+06		4700	1167700	1078280	1.28395e+06		4700	1187620	1094970	1.30155e+06		4700	1110250	930950	1.23228e+06		4700	1058340	871698	1154139
				4720	1167390	1269836	1123069		4720	1142040	1072510	1.32146e+06		4720	1162710	1117030	1.29512e+06		4720	1137620	1104900	1.24981e+06		4720	1166370	1074760	1.28592e+06		4720	1189050	1091540	1.30041e+06		4720	1116100	929867	1.2345e+06		4720	1058850	871538	1151321
				4740	1165620	1265317	1119725		4740	1141950	1067620	1.31333e+06		4740	1158720	1112420	1.29612e+06		4740	1134630	1100040	1.25418e+06		4740	1161730	1069290	1.28133e+06		4740	1189040	1090770	1.30579e+06		4740	1121110	931080	1.23774e+06		4740	1060100	876541	1150336
				4760	1165350	1271839	1123177		4760	1142760	1067340	1.31246e+06		4760	1161120	1112380	1.3003e+06		4760	1135090	1103450	1.25588e+06		4760	1160870	1076660	1.2801e+06		4760	1184210	1095850	1.29801e+06		4760	1115630	932870	1.23436e+06		4760	1065110	873139	1152275
				4780	1165700	1268445	1123117		4780	1147190	1075150	1.31607e+06		4780	1161330	1117060	1.2904e+06		4780	1136540	1104810	1.25462e+06		4780	1162420	1070690	1.28478e+06		4780	1183820	1089560	1.30037e+06		4780	1116230	933641	1.24368e+06		4780	1059360	874022	1159429
				4800	1166030	1267603	1121440		4800	1149690	1067870	1.31559e+06		4800	1166630	1115210	1.2928e+06		4800	1140840	1100380	1.25613e+06		4800	1163690	1069310	1.27766e+06		4800	1184770	1089190	1.30491e+06		4800	1114860	937157	1.235e+06		4800	1062290	873144	1152502
				4820	1168130	1267700	1119186		4820	1143850	1066800	1.3201e+06		4820	1167220	1112400	1.29842e+06		4820	1139700	1102690	1.25693e+06		4820	1164210	1072560	1.27983e+06		4820	1184750	1089740	1.29388e+06		4820	1114700	932803	1.24015e+06		4820	1059010	875553	1160584
				4840	1163170	1272784	1126747		4840	1143210	1072080	1.31264e+06		4840	1161570	1113250	1.28829e+06		4840	1134590	1104930	1.26057e+06		4840	1166650	1068590	1.28101e+06		4840	1188730	1090740	1.29427e+06		4840	1121640	934093	1.24317e+06		4840	1061380	873717	1154762
				4860	1163670	1269392	1118653		4860	1138600	1064780	1.3124e+06		4860	1163390	1115900	1.29021e+06		4860	1132860	1100960	1.255e+06		4860	1161040	1068050	1.28021e+06		4860	1187790	1090430	1.30176e+06		4860	1123060	936478	1.2366e+06		4860	1060990	876741	1153515
				4880	1165530	1268189	1121267		4880	1146310	1065530	1.31939e+06		4880	1162600	1106750	1.29825e+06		4880	1132920	1100820	1.25511e+06		4880	1160020	1072230	1.28204e+06		4880	1183660	1091790	1.29449e+06		4880	1113400	937411	1.24564e+06		4880	1067880	875255	1156566
				4900	1163190	1265505	1122658		4900	1143770	1069950	1315185		4900	1162000	1111220	1.28715e+06		4900	1137690	1105990	1.26274e+06		4900	1163600	1068810	1.27609e+06		4900	1185110	1089800	1.29631e+06		4900	1117830	937649	1.2447e+06		4900	1064780	875972	1156638
				4920	1168620	1271994	1122208		4920	1149930	1065950	1.32068e+06		4920	1168470	1110370	1.29159e+06		4920	1139920	1098060	1.25469e+06		4920	1164110	1068030	1.28364e+06		4920	1184510	1085520	1.30103e+06		4920	1114370	936590	1.24428e+06		4920	1063590	879222	1165197
				4940	1164290	1267522	1118606		4940	1143810	1065090	1.30917e+06		4940	1164980	1110810	1.29907e+06		4940	1140940	1096640	1.25199e+06		4940	1165460	1068620	1.28192e+06		4940	1182610	1095350	1.29127e+06		4940	1120450	937553	1.24166e+06		4940	1061980	878549	1162929
				4960	1164910	1268507	1122891		4960	1140690	1070030	1.30976e+06		4960	1161730	1113660	1.28693e+06		4960	1132640	1102580	1.26246e+06		4960	1162160	1066460	1.28395e+06		4960	1189160	1087650	1.30442e+06		4960	1123280	937489	1.24326e+06		4960	1068820	877798	1158163
				4980	1165730	1265665	1121890		4980	1143340	1067020	1.31156e+06		4980	1160390	1113770	1.28876e+06		4980	1134020	1098550	1.25408e+06		4980	1158800	1066450	1.28592e+06		4980	1186350	1088640	1.30978e+06		4980	1124710	939047	1.24745e+06		4980	1068720	878511	1165088
				5000	1163690	1272160	1119593		5000	1144010	1063760	1.31714e+06		5000	1163830	1108830	1.30432e+06		5000	1135160	1099450	1.25911e+06		5000	1161540	1070250	1.28133e+06		5000	1183170	1085280	1.30642e+06		5000	1116460	940609	1.24233e+06		5000	1069380	878331	1160305
				5020	1168670	1266753	1118858		5020	1146770	1071170	1.31543e+06		5020	1161640	1107980	1.3082e+06		5020	1136240	1100080	1.25387e+06		5020	1161450	1071890	1.2801e+06		5020	1182210	1087470	1.30515e+06		5020	1115840	940024	1.25257e+06		5020	1069190	878283	1163617
				5040	1161560	1270730	1123189		5040	1144160	1069160	1.31159e+06		5040	1169810	1114610	1.30403e+06		5040	1138790	1097430	1.25782e+06		5040	1163890	1063650	1.28478e+06		5040	1186550	1086140	1.30983e+06		5040	1116670	938880	1.24696e+06		5040	1068070	881736	1161550
				5060	1161460	1269859	1117494		5060	1139100	1061110	1.31795e+06		5060	1167730	1112590	1.30285e+06		5060	1142030	1100050	1.25501e+06		5060	1163340	1069280	1.27766e+06		5060	1184780	1090930	1.30731e+06		5060	1123010	943219	1.2429e+06		5060	1070050	881468	1164797
				5080	1166420	1271421	1118477		5080	1138710	1068540	1.31397e+06		5080	1160200	1112770	1.30935e+06		5080	1133730	1101610	1.25496e+06		5080	1166010	1068980	1.27983e+06		5080	1186530	1086880	1.30204e+06		5080	1122330	941915	1.25192e+06		5080	1073430	878486	1167981
				5100	1161850	1264922	1120573		5100	1140650	1067330	1.31089e+06		5100	1161010	1111300	1.30032e+06		5100	1134240	1101280	1.25667e+06		5100	1159550	1063890	1.28101e+06		5100	1185280	1083390	1.30864e+06		5100	1126910	942469	1.2492e+06		5100	1068970	879906	1161222
				5120	1169140	1267128	1116563		5120	1144740	1062980	1.31211e+06		5120	1165600	1117240	1.30345e+06		5120	1133650	1098450	1.25363e+06		5120	1157000	1068790	1.28021e+06		5120	1180560	1089760	1.30028e+06		5120	1120420	943315	1.25705e+06		5120	1072690	882044	1171409
				5140	1166380	1269753	1114979		5140	1144450	1065280	1.30953e+06		5140	1162310	1108630	1.30595e+06		5140	1136050	1104620	1.25627e+06		5140	1157460	1063300	1.28204e+06		5140	1180020	1084200	1.29895e+06		5140	1119300	942512	1.24693e+06		5140	1070790	880066	1165167
				5160	1160550	1269010	1118320		5160	1143860	1065520	1.31533e+06		5160	1167740	1110880	1.29601e+06		5160	1134690	1097810	1.26042e+06		5160	1162430	1063560	1.27609e+06		5160	1184980	1083840	1.30473e+06		5160	1121250	942278	1.24726e+06		5160	1071480	880355	1169613
				5180	1166520	1267003	1118820		5180	1139920	1059770	1.31169e+06		5180	1161200	1114410	1.30437e+06		5180	1138250	1095940	1.24981e+06		5180	1166110	1065250	1.28364e+06		5180	1188340	1089650	1.30081e+06		5180	1122820	946627	1.25359e+06		5180	1074320	882454	1168614
				5200	1161990	1268531	1118830		5200	1141070	1062780	1.31067e+06		5200	1161730	1111350	1.299e+06		5200	1132300	1102770	1.25418e+06		5200	1163090	1066740	1.28192e+06		5200	1187610	1082840	1.29979e+06		5200	1123550	946630	1.25082e+06		5200	1074640	881706	1169111
				5220	1168210	1275368	1117853		5220	1139610	1063160	1.30987e+06		5220	1160710	1107810	1.29548e+06		5220	1136870	1097820	1.25588e+06		5220	1160380	1064090	1.28395e+06		5220	1181460	1081290	1.30871e+06		5220	1127230	945240	1.25567e+06		5220	1078780	882375	1175325
				5240	1162150	1262792	1125568		5240	1143010	1062450	1.31205e+06		5240	1158850	1111200	1.29859e+06		5240	1134830	1097950	1.25462e+06		5240	1158880	1062140	1.28592e+06		5240	1184400	1086480	1.29917e+06		5240	1121170	945300	1.24991e+06		5240	1076610	885639	1171246
				5260	1161970	1263040	1116249		5260	1144230	1062520	1.31394e+06		5260	1162400	1113080	1.29512e+06		5260	1136480	1102050	1.25613e+06		5260	1159110	1066790	1.28133e+06		5260	1180390	1083020	1.30155e+06		5260	1121550	946900	1.25539e+06		5260	1075400	883769	1174751
				5280	1165120	1269784	1119429		5280	1141040	1064360	1.31094e+06		5280	1165030	1109890	1.29612e+06		5280	1141280	1098890	1.25693e+06		5280	1164000	1064260	1.2801e+06		5280	1183610	1079940	1.30425e+06		5280	1120800	947872	1.25375e+06		5280	1073810	883637	1171055
				5300	1162390	1270106	1117779		5300	1137320	1059490	1.31131e+06		5300	1161860	1112360	1.3003e+06		5300	1138430	1095320	1.26057e+06		5300	1162660	1060170	1.28478e+06		5300	1186240	1083470	1.29843e+06		5300	1122770	948480	1.24985e+06		5300	1074610	884852	1172938
				5320	1166270	1263885	1116382		5320	1142300	1060810	1.30958e+06		5320	1159480	1116190	1.2904e+06		5320	1133770	1104150	1.255e+06		5320	1159400	1066860	1.27766e+06		5320	1183420	1081490	1.29861e+06		5320	1128090	945798	1.25856e+06		5320	1080920	884125	1172731
				5340	1163510	1266034	1116642		5340	1142070	1063180	1.30801e+06		5340	1160020	1108870	1.2928e+06		5340	1134090	1099870	1.25511e+06		5340	1156710	1058810	1.27983e+06		5340	1179880	1079540	1.29972e+06		5340	1126190	946306	1.25282e+06		5340	1079550	883542	1172368
				5360	1160360	1265992	1118027		5360	1148010	1059060	1.31073e+06		5360	1163310	1109530	1.29842e+06		5360	1133870	1099150	1.26274e+06		5360	1159160	1060260	1.28101e+06		5360	1178700	1083430	1.29399e+06		5360	1120490	947714	1.26191e+06		5360	1076980	887473	1180508
				5380	1166120	1272608	1114519		5380	1140860	1057600	1.31088e+06		5380	1165970	1108680	1.28829e+06		5380	1134140	1104090	1.25469e+06		5380	1161660	1065900	1.28021e+06		5380	1180620	1081680	1.29231e+06		5380	1124110	946712	1.25847e+06		5380	1075510	885593	1173657
				5400	1160180	1263938	1112704		5400	1141240	1063230	1.31306e+06		5400	1166180	1108220	1.29021e+06		5400	1140250	1097880	1.25199e+06		5400	1159990	1060740	1.28204e+06		5400	1183780	1079670	1.29969e+06		5400	1123740	948254	1.25639e+06		5400	1080210	884912	1175607
				5420	1173700	1261699	1119313		5420	1138780	1059240	1.32348e+06		5420	1161580	1104490	1.29825e+06		5420	1135670	1093640	1.26246e+06		5420	1167970	1061810	1.27609e+06		5420	1185870	1080630	1.31185e+06		5420	1125810	953284	1.27655e+06		5420	1079220	884347	1194390
				5440	1164300	1268896	1122472		5440	1141570	1057080	1.3246e+06		5440	1163050	1112440	1.28715e+06		5440	1131140	1096660	1.25408e+06		5440	1158740	1064370	1.28364e+06		5440	1185310	1079110	1.30093e+06		5440	1130490	947626	1.27608e+06		5440	1083190	888346	1195530
				5460	1159980	1270331	1116124		5460	1145070	1059440	1.32171e+06		5460	1160520	1108320	1.29159e+06		5460	1133130	1098830	1.25911e+06		5460	1158180	1059760	1.28192e+06		5460	1183890	1079330	1.30527e+06		5460	1127340	951053	1.27758e+06		5460	1087220	887769	1193753
				5480	1164130	1261483	1116668		5480	1142220	1056530	1.32134e+06		5480	1163270	1107970	1.29907e+06		5480	1136670	1092880	1.25387e+06		5480	1156340	1058240	1.28395e+06		5480	1180900	1079940	1.30761e+06		5480	1124810	953993	1.27335e+06		5480	1079900	891290	1189540
				5500	1158720	1264257	1122432		5500	1148040	1056610	1.32363e+06		5500	1160290	1113400	1.28693e+06		5500	1137940	1103740	1.25782e+06		5500	1159800	1058040	1.28592e+06		5500	1181560	1079330	1.3029e+06		5500	1120900	950735	1.27649e+06		5500	1079700	886930	1195511
				5520	1166690	1268788	1113203		5520	1139500	1058720	1.32192e+06		5520	1162490	1112790	1.28876e+06		5520	1143710	1097770	1.25501e+06		5520	1161020	1059810	1.28133e+06		5520	1183740	1077070	1.30898e+06		5520	1125700	952404	1.27539e+06		5520	1082410	887810	1190426
				5540	1157000	1269008	1114431		5540	1140820	1055730	1.32459e+06		5540	1162850	1107350	1.30432e+06		5540	1132130	1094430	1.25496e+06		5540	1165460	1058810	1.2801e+06		5540	1185740	1078570	1.30253e+06		5540	1128220	955037	1.27863e+06		5540	1083280	889091	1195724
				5560	1157050	1262994	1117243		5560	1142520	1054850	1.31858e+06		5560	1160070	1107210	1.3082e+06		5560	1130890	1101940	1.25667e+06		5560	1159240	1054020	1.28478e+06		5560	1184790	1077720	1.29707e+06		5560	1123620	951839	1.27829e+06		5560	1087560	889530	1196596
				5580	1162000	1263725	1116080		5580	1142960	1061410	1.31626e+06		5580	1163850	1113200	1.30173e+06		5580	1134290	1098370	1.25363e+06		5580	1157140	1057890	1.27766e+06		5580	1183180	1073030	1.30664e+06		5580	1129300	952453	1.27754e+06		5580	1080590	891432	1193569
				5600	1161210	1270113	1114857		5600	1142990	1056400	1.32209e+06		5600	1163750	1107020	1.30703e+06		5600	1133780	1098300	1.25627e+06		5600	1160620	1057620	1.27983e+06		5600	1178970	1075590	1.30155e+06		5600	1122280	953957	1.27942e+06		5600	1083030	891360	1193820
				5620	1166530	1263813	1114790		5620	1149320	1056560	1.31983e+06		5620	1164950	1107310	1.30479e+06		5620	1136490	1100720	1.26042e+06		5620	1161240	1064440	1.28101e+06		5620	1181100	1079990	1.30041e+06		5620	1124760	952494	1.27331e+06		5620	1085490	891777	1191098
				5640	1161390	1265567	1117420		5640	1138140	1060590	1.32327e+06		5640	1164640	1112290	1.29721e+06		5640	1143440	1092140	1.24981e+06		5640	1163430	1058410	1.28021e+06		5640	1185070	1075250	1.30579e+06		5640	1127980	953977	1.28315e+06		5640	1084970	890464	1197659
				5660	1159610	1263404	1112818		5660	1137100	1054950	1.31654e+06		5660	1160800	1107790	1.30075e+06		5660	1133580	1096030	1.25418e+06		5660	1166340	1056320	1.28204e+06		5660	1187790	1072650	1.29801e+06		5660	1127720	954094	1.27535e+06		5660	1084310	895285	1188767
				5680	1166190	1272761	1114969		5680	1142820	1053720	1.32281e+06		5680	1159900	1104410	1.3028e+06		5680	1135560	1098990	1.25588e+06		5680	1158960	1059970	1.27609e+06		5680	1183950	1076840	1.30037e+06		5680	1130610	954496	1.27832e+06		5680	1087730	891069	1192615
				5700	1159720	1261357	1117943		5700	1142950	1056490	1.32148e+06		5700	1161250	1109590	1.29609e+06		5700	1133640	1095780	1.25462e+06		5700	1156610	1055750	1.28364e+06		5700	1183540	1072660	1.30491e+06		5700	1127810	955138	1.27947e+06		5700	1087730	891037	1199126
				5720	1166060	1265269	1113556		5720	1142220	1055970	1.32162e+06		5720	1161860	1112300	1.30022e+06		5720	1135060	1094230	1.25613e+06		5720	1159240	1054220	1.28192e+06		5720	1178790	1073380	1.29388e+06		5720	1123600	954973	1.27545e+06		5720	1086950	895879	1195492
				5740	1162160	1262103	1111887		5740	1147100	1052090	1.32432e+06		5740	1163690	1107650	1.29509e+06		5740	1135800	1099140	1.25693e+06		5740	1161130	1059530	1.28395e+06		5740	1181270	1076220	1.29427e+06		5740	1125540	954318	1.28125e+06		5740	1086300	893530	1194561
				5760	1161600	1271999	1119150		5760	1140900	1059000	1.31778e+06		5760	1163160	1107490	1.2935e+06		5760	1138860	1097010	1.26057e+06		5760	1166040	1054420	1.28592e+06		5760	1189090	1070220	1.30176e+06		5760	1130180	956538	1.27904e+06		5760	1086370	892109	1195692
				5780	1164530	1262587	1112778		5780	1136710	1055030	1.32496e+06		5780	1158610	1112160	1.30135e+06		5780	1133260	1095290	1.255e+06		5780	1162410	1053110	1.28133e+06		5780	1185810	1071540	1.29449e+06		5780	1131190	958000	1.27993e+06		5780	1090360	895478	1197181
				5800	1160780	1257510	1112001		5800	1141070	1055260	1.31718e+06		5800	1160410	1106240	1.29144e+06		5800	1135140	1098760	1.25511e+06		5800	1157150	1060850	1.2801e+06		5800	1178860	1075640	1.29631e+06		5800	1128780	958080	1.28089e+06		5800	1095010	892142	1202082
				5820	1162260	1266295	1119268		5820	1143380	1059530	1.31654e+06		5820	1159200	1106680	1.28872e+06		5820	1133710	1095890	1.26274e+06		5820	1155720	1051780	1.28478e+06		5820	1180340	1070360	1.30103e+06		5820	1126300	956772	1.27955e+06		5820	1090880	891367	1200654
				5840	1161290	1271561	1116587		5840	1143850	1053050	1.32149e+06		5840	1161160	1110740	1.29867e+06		5840	1134560	1092530	1.25469e+06		5840	1157220	1053370	1.27766e+06		5840	1182820	1071300	1.29127e+06		5840	1126140	958328	1.28003e+06		5840	1088640	896087	1208491
				5860	1158260	1261472	1110766		5860	1145700	1053580	1.31699e+06		5860	1162690	1104900	1.29126e+06		5860	1132700	1093110	1.25199e+06		5860	1163260	1058440	1.27983e+06		5860	1181100	1078230	1.30442e+06		5860	1126700	958080	1.27804e+06		5860	1091020	895245	1198663
				5880	1163790	1263928	1115363		5880	1140120	1060100	1.32074e+06		5880	1154800	1104860	1.29159e+06		5880	1132940	1097310	1.26246e+06		5880	1166270	1053050	1.28101e+06		5880	1188650	1071290	1.30978e+06		5880	1130020	959886	1.27928e+06		5880	1090110	893865	1205451
				5900	1160300	1267865	1118775		5900	1138210	1053480	1.31982e+06		5900	1157480	1107510	1.29044e+06		5900	1133550	1094490	1.25408e+06		5900	1160640	1052450	1.28021e+06		5900	1184130	1072090	1.30642e+06		5900	1131670	959648	1.28034e+06		5900	1089790	898049	1203555
				5920	1160990	1266536	1113169		5920	1142840	1048990	1.31828e+06		5920	1160510	1108720	1.2906e+06		5920	1134290	1094320	1.25911e+06		5920	1156850	1058300	1.28204e+06		5920	1181650	1077150	1.30515e+06		5920	1128180	958417	1.27956e+06		5920	1095910	897362	1200481
				5940	1162180	1259473	1110521		5940	1141560	1055990	1.3189e+06		5940	1159800	1104710	1.29037e+06		5940	1133980	1095140	1.25387e+06		5940	1156450	1056240	1.27609e+06		5940	1180220	1071650	1.30983e+06		5940	1128090	957497	1.28275e+06		5940	1092520	894422	1205673
				5960	1159660	1262807	1117030		5960	1145250	1053210	1.31519e+06		5960	1164520	1106000	1.29496e+06		5960	1135950	1093360	1.25782e+06		5960	1158930	1048510	1.28364e+06		5960	1180100	1069070	1.30731e+06		5960	1128420	959444	1.28124e+06		5960	1092210	897259	1201764
				5980	1165080	1265948	1112419		5980	1141370	1050670	1.31817e+06		5980	1167140	1110360	1.28758e+06		5980	1134980	1093600	1.25501e+06		5980	1162530	1053970	1.28192e+06		5980	1181060	1076830	1.30204e+06		5980	1127640	962262	1.27908e+06		5980	1090680	896416	1209864
				6000	1162600	1266830	1112375		6000	1137960	1052570	1.31645e+06		6000	1157820	1103580	1.28982e+06		6000	1137080	1096290	1.25496e+06		6000	1161520	1054310	1.28395e+06		6000	1186340	1072080	1.30864e+06		6000	1128980	959678	1.28152e+06		6000	1095600	896644	1205811
				6020	1158330	1261435	1117062		6020	1138270	1052790	1.31754e+06		6020	1159570	1104510	1.29681e+06		6020	1135800	1095220	1.25667e+06		6020	1158950	1049700	1.28592e+06		6020	1187330	1069090	1.30028e+06		6020	1131740	960409	1.28082e+06		6020	1096530	897541	1205999
				6040	1161970	1258192	1115213		6040	1142050	1048260	1.31527e+06		6040	1154370	1109530	1.28577e+06		6040	1134650	1092030	1.25363e+06		6040	1158750	1054130	1.28133e+06		6040	1178590	1076460	1.29895e+06		6040	1128380	961918	1.28364e+06		6040	1098590	897379	1204179
				6060	1160990	1268491	1112402		6060	1140330	1052590	1.31531e+06		6060	1158240	1103150	1.30403e+06		6060	1134430	1097490	1.25627e+06		6060	1158610	1055850	1.2801e+06		6060	1180120	1068340	1.30473e+06		6060	1125990	961453	1.28104e+06		6060	1095020	899242	1206498
				6080	1165070	1263037	1113247		6080	1146010	1054750	1.31723e+06		6080	1163420	1103000	1.30285e+06		6080	1137380	1091070	1.26042e+06		6080	1162730	1051950	1.28478e+06		6080	1179930	1068980	1.30081e+06		6080	1125830	960638	1.28889e+06		6080	1094130	901555	1210883
				6100	1156570	1262074	1115896		6100	1139810	1048890	1.31483e+06		6100	1163100	1109750	1.30935e+06		6100	1139110	1092240	1.24981e+06		6100	1158930	1052430	1.27766e+06		6100	1179420	1067260	1.29979e+06		6100	1127680	965282	1.28126e+06		6100	1093720	899843	1207048
				6120	1156920	1263110	1106749		6120	1137950	1052400	1.32261e+06		6120	1159390	1103140	1.30032e+06		6120	1133020	1097950	1.25418e+06		6120	1157140	1054010	1.27983e+06		6120	1184130	1068090	1.30871e+06		6120	1129390	961787	1.28212e+06		6120	1099430	899107	1206562
				6140	1162100	1268050	1111219		6140	1136420	1051800	1315452		6140	1157830	1101450	1.30345e+06		6140	1132950	1092690	1.25588e+06		6140	1159440	1049730	1.28101e+06		6140	1185640	1067310	1.29917e+06		6140	1132810	962314	1.28088e+06		6140	1096890	899365	1208860
				6160	1157760	1262592	1110373		6160	1142430	1050320	1.31675e+06		6160	1155980	1104760	1.30595e+06		6160	1132040	1093780	1.25462e+06		6160	1157280	1050920	1.28021e+06		6160	1174790	1072450	1.30155e+06		6160	1127320	964398	1.28256e+06		6160	1096040	900254	1207990
				6180	1167290	1262796	1110814		6180	1142520	1050080	1.32114e+06		6180	1156520	1107450	1.29601e+06		6180	1131540	1096610	1.25613e+06		6180	1155560	1052750	1.28204e+06		6180	1182040	1066730	1.30425e+06		6180	1129440	962180	1.28909e+06		6180	1095130	900434	1207463
				6200	1161430	1264316	1113655		6200	1144600	1051580	1.31887e+06		6200	1165280	1103140	1.30437e+06		6200	1134600	1092540	1.25693e+06		6200	1160170	1047990	1.27609e+06		6200	1178450	1063920	1.29843e+06		6200	1126860	963460	1.28031e+06		6200	1097030	900681	1209578
				6220	1159530	1269373	1113771		6220	1139130	1047770	1.32294e+06		6220	1166230	1104130	1.299e+06		6220	1138110	1089280	1.26057e+06		6220	1161070	1048450	1.28364e+06		6220	1182520	1072400	1.29861e+06		6220	1127260	964936	1.28672e+06		6220	1095860	902892	1213288
				6240	1164130	1262831	1108832		6240	1137370	1049270	1.3133e+06		6240	1158970	1109430	1.29548e+06		6240	1132470	1095000	1.255e+06		6240	1161820	1051830	1.28192e+06		6240	1184830	1067420	1.29972e+06		6240	1129740	964940	1.28474e+06		6240	1099060	903456	1211297
				6260	1157160	1259552	1107982		6260	1138470	1050880	1.31133e+06		6260	1155880	1100640	1.29859e+06		6260	1131540	1089210	1.25511e+06		6260	1157460	1045420	1.28395e+06		6260	1183550	1064660	1.29399e+06		6260	1134360	965563	1.28288e+06		6260	1099710	903327	1210286
				6280	1163630	1264734	1114605		6280	1139140	1046890	1.31567e+06		6280	1156650	1104030	1.29512e+06		6280	1132570	1088280	1.26274e+06		6280	1154490	1047620	1.28592e+06		6280	1181150	1071960	1.29231e+06		6280	1129020	967387	1.29159e+06		6280	1098430	901275	1212847
				6300	1161080	1266139	1112592		6300	1140540	1048650	1.31227e+06		6300	1154860	1106870	1.29612e+06		6300	1132040	1099680	1.25469e+06		6300	1157010	1050290	1.28133e+06		6300	1181370	1065740	1.29969e+06		6300	1130180	965322	1.28308e+06		6300	1098670	901925	1215031
				6320	1161350	1264752	1112769		6320	1144640	1049250	1.32026e+06		6320	1157200	1104560	1.3003e+06		6320	1133790	1090280	1.25199e+06		6320	1158810	1047390	1.2801e+06		6320	1181760	1062860	1.31185e+06		6320	1128300	965388	1.28904e+06		6320	1096970	901955	1220660
				6340	1163960	1258276	1111301		6340	1135840	1047630	1.31481e+06		6340	1162570	1102400	1.2904e+06		6340	1140550	1091570	1.26246e+06		6340	1156580	1048140	1.28478e+06		6340	1182870	1068920	1.30093e+06		6340	1129280	969026	1.28546e+06		6340	1097650	905392	1211625
				6360	1156330	1266267	1117243		6360	1137030	1046880	1.31992e+06		6360	1153890	1104500	1.2928e+06		6360	1132870	1098540	1.25408e+06		6360	1159080	1052410	1.27766e+06		6360	1187000	1067230	1.30527e+06		6360	1132060	969211	1.28124e+06		6360	1103180	903304	1214799
				6380	1162590	1261631	1108634		6380	1133680	1049640	1.31649e+06		6380	1156860	1106420	1.29842e+06		6380	1132550	1092120	1.25911e+06		6380	1154810	1046220	1.27983e+06		6380	1183960	1060010	1.30761e+06		6380	1135080	964772	1.28958e+06		6380	1104460	901359	1219191
				6400	1157300	1260199	1110884		6400	1141950	1045630	1.3119e+06		6400	1158680	1099360	1.28829e+06		6400	1131700	1092260	1.25387e+06		6400	1155200	1046560	1.28101e+06		6400	1175910	1064490	1.3029e+06		6400	1128930	968490	1.28253e+06		6400	1098660	905460	1214425
				6420	1156750	1261292	1114411		6420	1142640	1045120	1.31853e+06		6420	1162760	1102710	1.29021e+06		6420	1132270	1094500	1.25782e+06		6420	1154220	1049970	1.28021e+06		6420	1179120	1063550	1.30898e+06		6420	1129610	968726	1.28543e+06		6420	1098370	903651	1222511
				6440	1164000	1270384	1111349		6440	1138770	1051110	1.31201e+06		6440	1163190	1110620	1.29825e+06		6440	1134370	1090120	1.25501e+06		6440	1160880	1044500	1.28204e+06		6440	1184040	1063450	1.30253e+06		6440	1129630	968338	1.28778e+06		6440	1102250	904244	1216478
				6460	1158510	1259900	1107812		6460	1135360	1045640	1.3156e+06		6460	1160930	1100890	1.28715e+06		6460	1133460	1090690	1.25496e+06		6460	1162690	1045290	1.27609e+06		6460	1184120	1065460	1.29707e+06		6460	1132110	971911	1.28594e+06		6460	1100170	905520	1215574
				6480	1159400	1260906	1111203		6480	1135880	1047190	1.31345e+06		6480	1158710	1100750	1.29159e+06		6480	1134340	1095670	1.25667e+06		6480	1157090	1049210	1.28364e+06		6480	1185820	1067270	1.30664e+06		6480	1136000	968696	1.28756e+06		6480	1105270	905380	1218828
				6500	1159340	1261996	1113084		6500	1138600	1043750	1.3135e+06		6500	1157690	1105190	1.29907e+06		6500	1130400	1091760	1.25363e+06		6500	1155250	1044970	1.28192e+06		6500	1178800	1061620	1.30155e+06		6500	1138070	968530	1.28923e+06		6500	1108510	905408	1219402
				6520	1155540	1265892	1109892		6520	1138210	1046570	1.32032e+06		6520	1157990	1102680	1.28693e+06		6520	1133060	1090150	1.25627e+06		6520	1157470	1044210	1.28395e+06		6520	1179160	1065220	1.30041e+06		6520	1128110	972926	1.29252e+06		6520	1104080	906029	1219715
				6540	1162500	1260906	1112359		6540	1142020	1046050	1.31293e+06		6540	1161590	1099180	1.28876e+06		6540	1132890	1095580	1.26042e+06		6540	1152790	1049280	1.28592e+06		6540	1177560	1066580	1.30579e+06		6540	1127920	968320	1.2907e+06		6540	1104000	904605	1218089
				6560	1155910	1258739	1116187		6560	1141110	1050080	1.32184e+06		6560	1162480	1103640	1.30432e+06		6560	1135090	1093090	1.24981e+06		6560	1161750	1042710	1.28133e+06		6560	1180250	1060920	1.29801e+06		6560	1130890	972851	1.28928e+06		6560	1102010	905206	1220062
				6580	1158660	1263188	1108870		6580	1137640	1044220	1.30972e+06		6580	1157570	1104400	1.3082e+06		6580	1138950	1090480	1.25418e+06		6580	1165870	1042590	1.2801e+06		6580	1182130	1061320	1.30037e+06		6580	1128980	972845	1.28962e+06		6580	1100940	906768	1222487
				6600	1159330	1265756	1109525		6600	1136950	1042440	1.31273e+06		6600	1157810	1098790	1.30173e+06		6600	1131520	1096630	1.25588e+06		6600	1157290	1049700	1.28478e+06		6600	1183070	1066300	1.30491e+06		6600	1135660	970775	1.2883e+06		6600	1104920	906820	1220014
				6620	1156740	1256660	1108682		6620	1136630	1049800	1.31413e+06		6620	1154440	1103220	1.30703e+06		6620	1129570	1090560	1.25462e+06		6620	1156270	1043390	1.27766e+06		6620	1178700	1056880	1.29388e+06		6620	1134520	971270	1.29127e+06		6620	1102650	907400	1225767
				6640	1163010	1259975	1108218		6640	1140050	1043580	1.31212e+06		6640	1158370	1106770	1.30479e+06		6640	1131160	1087520	1.25613e+06		6640	1156210	1043660	1.27983e+06		6640	1178600	1059490	1.29427e+06		6640	1127320	973752	1.28841e+06		6640	1104900	909879	1223784
				6660	1157530	1269019	1104492		6660	1142100	1043370	1.31518e+06		6660	1161900	1099480	1.29721e+06		6660	1131470	1090780	1.25693e+06		6660	1155890	1047960	1.28101e+06		6660	1179310	1064670	1.30176e+06		6660	1128300	971158	1.2905e+06		6660	1103990	908202	1227949
				6680	1157650	1265393	1112437		6680	1139500	1047130	1.3141e+06		6680	1159740	1101750	1.30075e+06		6680	1135550	1091070	1.26057e+06		6680	1161170	1045340	1.28021e+06		6680	1178150	1058400	1.29449e+06		6680	1127640	971869	1.29359e+06		6680	1103400	907554	1220689
				6700	1157370	1256209	1108316		6700	1137780	1047910	1.31069e+06		6700	1157360	1102540	1.3028e+06		6700	1132810	1088670	1.255e+06		6700	1162400	1043440	1.28204e+06		6700	1184230	1060530	1.29631e+06		6700	1129330	973075	1.28902e+06		6700	1105720	909958	1225383
				6720	1156090	1261380	1107966		6720	1138030	1043880	1.31073e+06		6720	1153180	1098220	1.29609e+06		6720	1135990	1090330	1.25511e+06		6720	1155350	1043610	1.27609e+06		6720	1178460	1063110	1.30103e+06		6720	1138250	973056	1.29525e+06		6720	1108090	908364	1225893
				6740	1163260	1265716	1113401		6740	1138390	1047900	1.30785e+06		6740	1155000	1100200	1.30022e+06		6740	1132010	1091680	1.26274e+06		6740	1154320	1044300	1.28364e+06		6740	1175680	1059590	1.29127e+06		6740	1132200	974809	1.28376e+06		6740	1112220	908668	1227369
				6760	1156710	1261186	1112785		6760	1142350	1045140	1.31356e+06		6760	1158530	1103250	1.29509e+06		6760	1133910	1088470	1.25469e+06		6760	1156030	1042210	1.28192e+06		6760	1177390	1059920	1.30442e+06		6760	1128860	972420	1.29488e+06		6760	1106220	911226	1234821
				6780	1155950	1255667	1107348		6780	1142410	1041450	1.31059e+06		6780	1155550	1102270	1.2935e+06		6780	1133090	1091270	1.25199e+06		6780	1161120	1046870	1.28395e+06		6780	1181350	1063980	1.30978e+06		6780	1129950	975140	1.29303e+06		6780	1106010	909842	1225141
				6800	1161810	1261566	1107208		6800	1134960	1050650	1.31394e+06		6800	1158240	1096600	1.30135e+06		6800	1137230	1087380	1.26246e+06		6800	1161510	1043860	1.28592e+06		6800	1183030	1059090	1.30642e+06		6800	1133460	974892	1.28802e+06		6800	1107030	908228	1226682
				6820	1158390	1265130	1113202		6820	1137450	1044850	1.30809e+06		6820	1159750	1103190	1.29144e+06		6820	1132070	1086730	1.25408e+06		6820	1162720	1040380	1.28133e+06		6820	1181570	1057640	1.30515e+06		6820	1132850	973688	1.29965e+06		6820	1108800	913318	1226297
				6840	1162350	1259166	1107018		6840	1134250	1043610	1.30978e+06		6840	1154450	1101380	1.28872e+06		6840	1131680	1088690	1.25911e+06		6840	1155670	1045460	1.2801e+06		6840	1177750	1066360	1.30983e+06		6840	1139820	974323	1.28887e+06		6840	1113420	909842	1228520
				6860	1156790	1259727	1107311		6860	1139070	1048540	1.31242e+06		6860	1152950	1099810	1.29867e+06		6860	1131070	1090150	1.25387e+06		6860	1152960	1042010	1.28478e+06		6860	1178240	1059560	1.30731e+06		6860	1132930	977024	1.29433e+06		6860	1113250	911250	1234580
				6880	1154270	1262749	1112292		6880	1141360	1043550	1.30893e+06		6880	1156210	1098610	1.29126e+06		6880	1132100	1089390	1.25782e+06		6880	1153860	1041730	1.27766e+06		6880	1178730	1058580	1.30204e+06		6880	1129960	973825	1.2941e+06		6880	1107240	911271	1230843
				6900	1161470	1268266	1107791		6900	1143410	1039470	1.31292e+06		6900	1160110	1106680	1.29159e+06		6900	1131870	1087720	1.25501e+06		6900	1155710	1044220	1.27983e+06		6900	1178500	1063260	1.30864e+06		6900	1129050	977033	1.29113e+06		6900	1107320	914010	1230208
				6920	1156000	1260646	1104406		6920	1138340	1045170	1.30748e+06		6920	1160160	1100820	1.29044e+06		6920	1134810	1092540	1.25496e+06		6920	1160890	1040730	1.28101e+06		6920	1179380	1060520	1.30028e+06		6920	1134400	976183	1.29888e+06		6920	1109980	907617	1231344
				6940	1161000	1259882	1109594		6940	1135540	1045210	1.30594e+06		6940	1157910	1100370	1.2906e+06		6940	1132660	1087680	1.25667e+06		6940	1163140	1038930	1.28021e+06		6940	1181410	1054270	1.29895e+06		6940	1133280	975382	1.29226e+06		6940	1111150	909984	1233618
				6960	1156530	1259622	1112298		6960	1134810	1040160	1.31222e+06		6960	1157050	1104170	1.29037e+06		6960	1132030	1087710	1.25363e+06		6960	1155010	1044540	1.28204e+06		6960	1178220	1062720	1.30473e+06		6960	1136850	980786	1.29468e+06		6960	1109790	913538	1237133
				6980	1152740	1265534	1107647		6980	1136690	1044720	1.30653e+06		6980	1155690	1099650	1.29496e+06		6980	1131120	1089160	1.25627e+06		6980	1151800	1042580	1.27609e+06		6980	1177180	1054590	1.30081e+06		6980	1131640	976596	1.29305e+06		6980	1116280	912054	1232776
				7000	1158440	1257373	1107488		7000	1143200	1041400	1.31467e+06		7000	1156230	1097380	1.28758e+06		7000	1133400	1087800	1.26042e+06		7000	1154750	1038740	1.28364e+06		7000	1179630	1057980	1.29979e+06		7000	1130900	975060	1.28974e+06		7000	1108280	914858	1235546
				7020	1155260	1256080	1112160		7020	1143420	1040160	1.31111e+06		7020	1159170	1099840	1.28982e+06		7020	1134850	1086520	1.24981e+06		7020	1154760	1043540	1.28192e+06		7020	1177920	1060690	1.30871e+06		7020	1128070	980579	1.30249e+06		7020	1109620	914156	1234974
				7040	1156410	1262610	1106242		7040	1135530	1040510	1.3087e+06		7040	1157590	1104210	1.29681e+06		7040	1135710	1094420	1.25418e+06		7040	1155670	1040510	1.28395e+06		7040	1183290	1058130	1.29917e+06		7040	1132200	978238	1.29765e+06		7040	1111680	913696	1233480
				7060	1155570	1266852	1106675		7060	1133860	1041160	1.30947e+06		7060	1156970	1100780	1.28577e+06		7060	1131920	1088810	1.25588e+06		7060	1160740	1038310	1.28592e+06		7060	1176650	1054770	1.30155e+06		7060	1133800	975251	1.29802e+06		7060	1110140	912652	1232124
				7080	1156260	1255277	1110743		7080	1136190	1040930	1.30846e+06		7080	1151860	1100350	1.30403e+06		7080	1127420	1087440	1.25462e+06		7080	1153450	1041470	1.28133e+06		7080	1179390	1059030	1.30425e+06		7080	1135650	979343	1.29443e+06		7080	1111290	915681	1237144
				7100	1157190	1255607	1104895		7100	1137200	1042090	1.3111e+06		7100	1156210	1103730	1.30285e+06		7100	1132880	1092410	1.25613e+06		7100	1155300	1041840	1.2801e+06		7100	1175430	1056260	1.29843e+06		7100	1128930	978643	1.29814e+06		7100	1113150	913233	1233864
				7120	1155330	1262007	1104864		7120	1139770	1044920	1.31115e+06		7120	1155830	1099340	1.30935e+06		7120	1132310	1085110	1.25693e+06		7120	1155280	1040820	1.28478e+06		7120	1176650	1054360	1.29861e+06		7120	1132100	980329	1.29543e+06		7120	1111490	914741	1229917
				7140	1160080	1261367	1107510		7140	1141590	1039520	1.31358e+06		7140	1162490	1097800	1.30032e+06		7140	1131290	1083210	1.26057e+06		7140	1153570	1038100	1.27766e+06		7140	1178300	1060100	1.29972e+06		7140	1130750	982012	1.3022e+06		7140	1110980	915622	1240490
				7160	1156180	1259613	1108717		7160	1134270	1039850	1.3066e+06		7160	1155860	1100130	1.30345e+06		7160	1133030	1094180	1.255e+06		7160	1160370	1042310	1.27983e+06		7160	1181690	1053000	1.29399e+06		7160	1133550	979992	1.29453e+06		7160	1114340	914694	1235715
				7180	1156570	1256112	1104713		7180	1135420	1044010	1.31484e+06		7180	1151630	1098780	1.30595e+06		7180	1131030	1087000	1.25511e+06		7180	1157000	1038900	1.28101e+06		7180	1183000	1052140	1.29231e+06		7180	1134080	978650	1.29618e+06		7180	1112790	914283	1230856
				7200	1093010	1106000	1119680		7200	1134830	1037290	1.3095e+06		7200	1150590	1098020	1.29601e+06		7200	1129190	1086910	1.26274e+06		7200	1153490	1037470	1.28021e+06		7200	1176540	1059010	1.29969e+06		7200	1132250	982302	1.29655e+06		7200	1112460	914869	1238914
[truncated: 43 more columns]

## Sheet: Figure 4A
Figure 4A	Determination of the IF value of the dissociative 4-Way SELECT system
	data
	kras A:A IF			Time (h)	MT+WT+Blocker	WT+Blociker	NT+Blocker
				0.01111	23222	23141	23098
				0.02222	23070	23097	22998
Sequences used:		Probe-7-F		0.03333	22919	22941	22915
		Probe-7-Q		0.04444	23039	22891	22913
		Kras-AA-MT-11-7		0.05556	23066	22931	22906
		Kras-AA-WT-11-7		0.06667	23169	22954	22836
		Kras-AA-NT-11-7		0.07778	23128	22927	22746
		Kras-AA-Blocker-17		0.08889	23278	23030	22831
				0.1	23432	23027	22732
				0.11111	23583	22996	22956
				0.12222	23703	23067	22932
				0.13333	23928	23195	22806
				0.14444	24099	23238	22868
				0.15556	24292	23314	22845
				0.16667	24613	23328	22825
				0.17778	24644	23442	22900
				0.18889	24844	23521	22953
				0.2	25016	23566	22858
				0.21111	25206	23671	22910
				0.22222	25404	23653	22820
				0.23333	25464	23762	22819
				0.24444	25619	23732	22893
				0.25556	25837	23821	22807
				0.26667	25993	23888	22786
				0.27778	26166	23833	22893
				0.28889	26431	23930	22874
				0.3	26440	24007	22940
				0.31111	26741	23974	22881
				0.32222	26681	24015	22943
				0.33333	26870	23991	23041
				0.34444	27177	23971	23029
				0.35556	27260	24031	23010
				0.36667	27302	24071	22947
				0.37778	27487	24129	22986
				0.38889	27599	24157	22877
				0.4	27736	24131	23044
				0.41111	27942	24032	23101
				0.42222	27969	24200	23043
				0.43333	28162	24132	23089
				0.44444	28222	24129	23097
				0.45556	28395	24074	23099
				0.46667	28523	24093	23028
				0.47778	28608	24094	23106
				0.48889	28721	24175	23080
				0.5	28725	24171	23149
				0.51111	28887	24093	23112
				0.52222	29024	24168	23074
				0.53333	29151	24192	23174
				0.54444	29178	24091	23201
				0.55556	29269	24224	23284
				0.56667	29316	24119	23291
				0.57778	29561	24183	23214
				0.58889	29686	24276	23283
				0.6	29736	24233	23286
				0.61111	29758	24208	23327
				0.62222	29933	24180	23331
				0.63333	29972	24206	23302
				0.64444	30195	24268	23188
				0.65556	30097	24057	23354
				0.66667	30321	23929	23370
				0.67778	30371	24030	23300
				0.68889	30618	24029	23193
				0.7	30577	24017	23314
				0.71111	30645	24043	23424
				0.72222	30724	23930	23296
				0.73333	30814	24000	23382
				0.74444	30901	23991	23298
				0.75556	31064	24000	23507
				0.76667	31003	24148	23326
				0.77778	31101	24008	23361
				0.78889	31269	24049	23279
				0.8	31389	24021	23334
				0.81111	31287	24000	23360
				0.82222	31478	24076	23454
				0.83333	31532	23996	23359
				0.84444	31687	24006	23369
				0.85556	31768	24059	23383
				0.86667	31956	24094	23345
				0.87778	31894	24119	23399
				0.88889	31990	24124	23380
				0.9	31976	24048	23382
				0.91111	32047	24044	23383
				0.92222	32159	24071	23382
				0.93333	32325	24037	23417
				0.94444	32370	24086	23371
				0.95556	32301	24132	23345
				0.96667	32472	24169	23319
				0.97778	32516	24077	23386
				0.98889	32708	24053	23362
				1	32765	23912	23385
				1.01111	32806	24073	23334
				1.02222	32782	24078	23407
				1.03333	32927	24082	23285
				1.04444	33082	24222	23370
				1.05556	32995	24077	23344
				1.06667	33033	24108	23426
				1.07778	33248	24202	23332
				1.08889	33350	24119	23435
				1.1	33276	24212	23445
				1.11111	33401	24079	23419
				1.12222	33511	24196	23465
				1.13333	33500	24178	23348
				1.14444	33708	24190	23392
				1.15556	33603	24250	23548
				1.16667	33697	24173	23371
				1.17778	33740	24151	23340
				1.18889	33946	24313	23328
				1.2	33839	24219	23323
				1.21111	33918	24206	23315
				1.22222	34098	24178	23344
				1.23333	34062	24196	23380
				1.24444	34264	24237	23322
				1.25556	34216	24306	23289
				1.26667	34094	24346	23450
				1.27778	34295	24199	23401
				1.28889	34408	24278	23301
				1.3	34412	24296	23385
				1.31111	34494	24231	23280
				1.32222	34707	24231	23440
				1.33333	34576	24239	23397
				1.34444	34562	24323	23404
				1.35556	34773	24218	23456
				1.36667	34949	24388	23345
				1.37778	34891	24205	23438
				1.38889	34994	24301	23342
				1.4	35016	24263	23337
				1.41111	35122	24371	23338
				1.42222	35036	24273	23363
				1.43333	35290	24374	23346
				1.44444	35216	24346	23464
				1.45556	35108	24369	23395
				1.46667	35244	24245	23416
				1.47778	35340	24283	23456
				1.48889	35403	24464	23408
				1.5	35499	24422	23353
				1.51111	35441	24357	23435
				1.52222	35550	24387	23390
				1.53333	35543	24287	23427
				1.54444	35658	24383	23459
				1.55556	35697	24211	23401
				1.56667	35752	24277	23426
				1.57778	35843	24306	23410
				1.58889	35907	24368	23459
				1.6	35949	24434	23558
				1.61111	35983	24432	23375
				1.62222	36025	24400	23425
				1.63333	36066	24235	23437
				1.64444	36121	24440	23392
				1.65556	36295	24401	23410
				1.66667	36273	24463	23523
				1.67778	36173	24483	23470
				1.68889	36175	24501	23509
				1.7	36297	24445	23421
				1.71111	36444	24458	23436
				1.72222	36442	24455	23401
				1.73333	36587	24408	23332
				1.74444	36490	24434	23523
				1.75556	36619	24470	23469
				1.76667	36495	24500	23349
				1.77778	36683	24526	23420
				1.78889	36833	24552	23531
				1.8	36621	24467	23521
				1.81111	36775	24494	23375
				1.82222	36836	24545	23449
				1.83333	36893	24520	23574
				1.84444	36870	24482	23514
				1.85556	36988	24440	23520
				1.86667	36933	24625	23499
				1.87778	37055	24649	23390
				1.88889	37205	24611	23528
				1.9	37181	24636	23403
				1.91111	37159	24503	23461
				1.92222	37272	24570	23386
				1.93333	37201	24513	23487
				1.94444	37185	24678	23556
				1.95556	37382	24535	23429
				1.96667	37278	24557	23470
				1.97778	37388	24616	23445
				1.98889	37530	24560	23501
				2	37577	24638	23458
				2.01111	37466	24586	23393
				2.02222	37576	24632	23470
				2.03333	37597	24647	23490
				2.04444	37691	24602	23516
				2.05556	37720	24784	23504
				2.06667	37786	24785	23444
				2.07778	37795	24583	23478
				2.08889	38025	24605	23481
				2.1	37746	24662	23464
				2.11111	37791	24685	23569
				2.12222	37949	24724	23578
				2.13333	37921	24727	23444
				2.14444	38089	24580	23578
				2.15556	37910	24625	23395
				2.16667	38059	24786	23494
				2.17778	38130	24691	23503
				2.18889	38288	24735	23469
				2.2	38249	24747	23559
				2.21111	38108	24670	23472
				2.22222	38341	24709	23544
				2.23333	38276	24611	23429
				2.24444	38303	24735	23410
				2.25556	38375	24690	23511
				2.26667	38426	24771	23479
				2.27778	38382	24691	23476
				2.28889	38346	24734	23532
				2.3	38570	24794	23470
				2.31111	38559	24838	23508
				2.32222	38531	24763	23543
				2.33333	38551	24722	23407
				2.34444	38666	24617	23514
				2.35556	38555	24716	23520
				2.36667	38713	24740	23440
				2.37778	38767	24797	23527
				2.38889	38969	24789	23451
				2.4	38812	24765	23617
				2.41111	38819	24844	23451
				2.42222	38842	24801	23549
				2.43333	38952	24785	23375
				2.44444	39075	24761	23476
				2.45556	39067	24784	23499
				2.46667	38975	24884	23426
				2.47778	39014	24762	23546
				2.48889	39062	24923	23427
				2.5	39151	24967	23598
				2.51111	39063	24943	23518
				2.52222	39123	24753	23494
				2.53333	39206	24829	23433
				2.54444	39206	24812	23491
				2.55556	39227	24817	23526
				2.56667	39298	24805	23510
				2.57778	39439	24805	23466
				2.58889	39304	24699	23463
				2.6	39403	24905	23486
				2.61111	39380	24924	23465
				2.62222	39475	24800	23564
				2.63333	39590	24837	23544
				2.64444	39434	24958	23447
				2.65556	39562	24877	23532
				2.66667	39595	24821	23412
				2.67778	39528	24885	23476
				2.68889	39626	24951	23398
				2.7	39644	24855	23531
				2.71111	39733	24898	23560
				2.72222	39675	24921	23481
				2.73333	39836	25042	23499
				2.74444	39765	24904	23578
				2.75556	39784	24917	23461
				2.76667	39798	24922	23545
				2.77778	39710	24884	23541
				2.78889	39928	24975	23481
				2.8	39835	25058	23556
				2.81111	39974	24989	23440
				2.82222	39946	24862	23506
				2.83333	39998	25068	23493
				2.84444	40009	24982	23474
				2.85556	40102	25014	23594
				2.86667	39988	25020	23479
				2.87778	40091	24974	23575
				2.88889	40111	25051	23520
				2.9	40201	24972	23493
				2.91111	40168	24998	23677
				2.92222	40217	25050	23465
				24.0111	42507	25432	23845
				24.0222	42352	25586	23809
				24.0333	42426	25482	23708
				24.0444	42405	25390	23727
				24.0556	42401	25459	23672
				24.0667	42478	25437	23686
				24.0778	42647	25499	23764
				24.0889	42419	25465	23695
				24.1	42294	25439	23686
				24.1111	42497	25575	23714
				24.1222	42398	25475	23638
				24.1333	42317	25535	23680
				24.1444	42530	25360	23705
				24.1556	42431	25452	23796
				24.1667	42339	25376	23599
				24.1778	42366	25504	23638
				24.1889	42293	25452	23712
				24.2	42294	25416	23632
				24.2111	42355	25430	23736
				24.2222	42448	25343	23710
				24.2333	42306	25533	23671
				24.2444	42236	25473	23712
				24.2556	42368	25474	23733
				24.2667	42359	25493	23578
				24.2778	42439	25457	23661
				24.2889	42467	25558	23623
				24.3	42272	25451	23637
				24.3111	42252	25345	23675
				24.3222	42313	25331	23719
				24.3333	42265	25527	23662
				24.3444	42396	25451	23527
				24.3556	42228	25364	23522
				24.3667	42264	25439	23525
				24.3778	42373	25454	23641
				24.3889	42294	25395	23533
				24.4	42165	25364	23454
				24.4111	42391	25402	23479
				24.4222	42368	25547	23519
				24.4333	42386	25509	23517
				24.4444	42197	25467	23551
				24.4556	42330	25487	23498
				24.4667	42437	25410	23685
				24.4778	42264	25388	23476
				24.4889	42368	25504	23551
				24.5	42297	25586	23501
				24.5111	42379	25350	23560
				24.5222	42360	25357	23527
				24.5333	42303	25517	23591
				24.5444	42170	25454	23537
				24.5556	42228	25318	23548
				24.5667	42260	25303	23457
				24.5778	42281	25441	23480
				24.5889	42348	25501	23498
				24.6	42324	25383	23622
				24.6111	42379	25424	23496
				24.6222	42392	25398	23560
				24.6333	42398	25445	23506
				24.6444	42349	25543	23580
				24.6556	42187	25409	23555
				24.6667	42253	25423	23516
				24.6778	42346	25339	23523
				24.6889	42293	25485	23511
				24.7	42321	25486	23518
				24.7111	42169	25410	23639
				24.7222	42295	25521	23505
				24.7333	42351	25484	23391
				24.7444	42352	25462	23524
				24.7556	42194	25368	23650
				24.7667	42388	25562	23494
				24.7778	42197	25336	23518
				24.7889	42236	25351	23445
				24.8	42461	25425	23600
				24.8111	42256	25431	23479
				24.8222	42180	25437	23467
				24.8333	42279	25456	23412
				24.8444	42154	25416	23517
				24.8556	42308	25504	23444
				24.8667	42388	25477	23396
				24.8778	42351	25478	23478
				24.8889	42278	25353	23492
				24.9	42347	25519	23525
				24.9111	42365	25409	23513
				24.9222	42264	25487	23383
				24.9333	42260	25439	23517

[truncated: 48 more sheets: Figure 4B, Figure 4D, Figure 4E, Figure 5A, Figure 5B, Supplementary Figure 5A, Supplementary Figure 5B, Supplementary Figure 5C, Supplementary Figure 6A, Supplementary Figure 6B, Supplementary Figure 6C, Supplementary Figure 6D, Supplementary Figure 6E, Supplementary Figure 6F, Supplementary Figure 7A, Supplementary Figure 7B, Supplementary Figure 8A, Supplementary Figure 8B, Supplementary Figure 9A, Supplementary Figure 9B …]
